# Supplementary material for: TargIDe: a machine-learning workflow for target identification of molecules with antibiofilm activity against Pseudomonas aeruginosa
Source: J Comput Aided Mol Des. 2023 Apr 22;37(5-6):265–78. doi: 10.1007/s10822-023-00505-5 (PMC10232598; doi:10.1007/s10822-023-00505-5)
Supplement: Supplementary file 1 — Supplementary Material 1 [file 10822_2023_505_MOESM1_ESM.xlsx]

## Sheet: DB_BIOFILMS_PA_22072021
BiofilmDBID	Structure [idcode]	Molecule Name	Molecule ID	ActiveID	m	Value	Unit	Type	Ligand Efficiency	Binding Efficiency	Surface Efficiency	Assay index	Assay Organism	Target ID	Target Name	Target abreviation	Target Organism	Target Description	Sequence Accession	DOI	Smiles	InChI	InChI-Key	Total Molweight	Molweight	Monoisotopic Mass	cLogP	cLogS	H-Acceptors	H-Donors	Total Surface Area	Relative PSA	Polar Surface Area	Druglikeness	Non-H Atoms	Non-C/H Atoms	Metal-Atoms	Electronegative Atoms	Stereo Centers	Rotatable Bonds	Rings Closures	Small Rings	Aromatic Rings	Aromatic Atoms	sp3-Atoms	Symmetric atoms	Amides	Amines	Alkyl-Amines
1	dcLLB@STyImYWeVf@B@cH	T_P20582_PqsD_A_107682	T_P20582_PqsD_A_107682	107682	=	30	%	Inhibition	0	0	0	907957	Pseudomonas aeruginosa	1	2-heptyl-4(1H)-quinolone synthase PqsD	PqsD	Pseudomonas aeruginosa	Target is a single protein chain	P20582	10.1016/j.ejmech.2014.11.055	[O-]C(/C=C/c(cc1)ccc1O)=O	InChI=1S/C9H8O3/c10-8-4-1-7(2-5-8)3-6-9(11)12/h1-6,10H,(H,11,12)/p-1	NGSWKAQJJWESNS-UHFFFAOYSA-M	163.152	163.152	163.03952	-0.9478	-1.703	3	1	131.39	0.30763	60.36	-0.60139	12	3	0	3	0	2	1	1	1	6	2	2	0	0	0
2	dklD@@QIevUuujh@H@@	T_P20582_PqsD_A_1476007	T_P20582_PqsD_A_1476007	1476007	<	10	%	Inhibition	0	0	0	907957	Pseudomonas aeruginosa	1	2-heptyl-4(1H)-quinolone synthase PqsD	PqsD	Pseudomonas aeruginosa	Target is a single protein chain	P20582	10.1016/j.ejmech.2014.11.055	Cc1ccc(CCC(OC)=O)cc1	InChI=1S/C11H14O2/c1-9-3-5-10(6-4-9)7-8-11(12)13-2/h3-6H,7-8H2,1-2H3	ZYODXRYBYZMUNL-UHFFFAOYSA-N	178.23	178.23	178.09938	2.369	-2.336	2	0	153.05	0.15054	26.3	-10.371	13	2	0	2	0	4	1	1	1	6	5	2	0	0	0
3	dknD@CADfWYWWVj`@`@@	T_P20582_PqsD_A_1476010	T_P20582_PqsD_A_1476010	1476010	<	10	%	Inhibition	0	0	0	907957	Pseudomonas aeruginosa	1	2-heptyl-4(1H)-quinolone synthase PqsD	PqsD	Pseudomonas aeruginosa	Target is a single protein chain	P20582	10.1016/j.ejmech.2014.11.055	COC(CCc(cc1)ccc1N)=O	InChI=1S/C10H13NO2/c1-13-10(12)7-4-8-2-5-9(11)6-3-8/h2-3,5-6H,4,7,11H2,1H3	LXHNQRGWWMORLQ-UHFFFAOYSA-N	179.218	179.218	179.094629	1.3478	-2.068	3	1	149.31	0.25658	52.32	-10.113	13	3	0	3	0	4	1	1	1	6	4	2	0	1	0
4	fhia`BH@PjDh{HihhdiXdaR|EhBB`@BGD@	T_P20582_PqsD_A_1574897	T_P20582_PqsD_A_1574897	1574897	=	1000	nM	IC50	0.48	26.17	9.47	917826	Pseudomonas aeruginosa	1	2-heptyl-4(1H)-quinolone synthase PqsD	PqsD	Pseudomonas aeruginosa	Target is a single protein chain	P20582	10.1016/j.ejmech.2015.04.007	[O-][N+](c1c([C@@H](c2ccccc2)O)cccc1)=O	InChI=1S/C13H11NO3/c15-13(10-6-2-1-3-7-10)11-8-4-5-9-12(11)14(16)17/h1-9,13,15H/t13-/m1/s1	AIHHQWUKHCUKLJ-CYBMUJFWSA-N	229.234	229.234	229.073894	1.8565	-3.22	4	1	175.54	0.24792	66.05	-6.5408	17	4	0	4	1	3	2	2	2	12	3	2	0	0	0
5	fhia`BH@PjDh{HihhdiXdaR|EhBB`@BGD@	T_P20582_PqsD_A_1574897	T_P20582_PqsD_A_1574897	1574897	=	3200	nM	IC50	0.44	23.97	8.67	1205531	Pseudomonas aeruginosa	1	2-heptyl-4(1H)-quinolone synthase PqsD	PqsD	Pseudomonas aeruginosa	Target is a single protein chain	P20582	10.1021/acs.jmedchem.8b00540	[O-][N+](c1c([C@@H](c2ccccc2)O)cccc1)=O	InChI=1S/C13H11NO3/c15-13(10-6-2-1-3-7-10)11-8-4-5-9-12(11)14(16)17/h1-9,13,15H/t13-/m1/s1	AIHHQWUKHCUKLJ-CYBMUJFWSA-N	229.234	229.234	229.073894	1.8565	-3.22	4	1	175.54	0.24792	66.05	-6.5408	17	4	0	4	1	3	2	2	2	12	3	2	0	0	0
6	fasPrBNAEKvV}@DR{oYHhheELThbdeLL]FffXHFJih@@	T_P20582_PqsD_A_1603910	T_P20582_PqsD_A_1603910	1603910	=	7000	nM	IC50	0.29	14.71	4.13	917826	Pseudomonas aeruginosa	1	2-heptyl-4(1H)-quinolone synthase PqsD	PqsD	Pseudomonas aeruginosa	Target is a single protein chain	P20582	10.1016/j.ejmech.2015.04.007	COc(cc1)ccc1-c1cc(NC(NCC([O-])=O)=O)c(C([O-])=O)s1	InChI=1S/C15H14N2O6S/c1-23-9-4-2-8(3-5-9)11-6-10(13(24-11)14(20)21)17-15(22)16-7-12(18)19/h2-6H,7H2,1H3,(H,18,19)(H,20,21)(H2,16,17,22)/p-2	RHUAVEAOIMMSIX-UHFFFAOYSA-L	348.334	348.334	348.041608	-2.7497	-4.06	8	2	256.21	0.47211	158.86	1.5468	24	9	0	9	0	6	2	2	2	11	5	2	2	0	0
7	eohTFHDN@aIOLna`@bSanrQQQJJXiQEJIQVIKAarJyzffXHFJjZ@BBAJ`@	T_P20582_PqsD_A_1603913	T_P20582_PqsD_A_1603913	1603913	=	500	nM	IC50	0.28	14.3	5.04	917826	Pseudomonas aeruginosa	1	2-heptyl-4(1H)-quinolone synthase PqsD	PqsD	Pseudomonas aeruginosa	Target is a single protein chain	P20582	10.1016/j.ejmech.2015.04.007	COc(cc1)ccc1-c1cc(NC(NC(Cc2ccccc2)C([O-])=O)=O)c(C([O-])=O)s1	InChI=1S/C22H20N2O6S/c1-30-15-9-7-14(8-10-15)18-12-16(19(31-18)21(27)28)23-22(29)24-17(20(25)26)11-13-5-3-2-4-6-13/h2-10,12,17H,11H2,1H3,(H,25,26)(H,27,28)(H2,23,24,29)/p-2/t17-/m0/s1	FARUJXRRLJYHNN-KRWDZBQOSA-L	438.459	438.459	438.088558	-0.9485	-5.573	8	2	328.47	0.36825	158.86	4.8413	31	9	0	9	1	8	3	3	3	17	6	4	2	0	0
8	dcLLB@QTyImYVgVf@H@cH	T_P20582_PqsD_A_160664	T_P20582_PqsD_A_160664	160664	<	10	%	Inhibition	0	0	0	907957	Pseudomonas aeruginosa	1	2-heptyl-4(1H)-quinolone synthase PqsD	PqsD	Pseudomonas aeruginosa	Target is a single protein chain	P20582	10.1016/j.ejmech.2014.11.055	[O-]C(/C=C/c1cc(O)ccc1)=O	InChI=1S/C9H8O3/c10-8-3-1-2-7(6-8)4-5-9(11)12/h1-6,10H,(H,11,12)/p-1	KKSDGJDHHZEWEP-UHFFFAOYSA-M	163.152	163.152	163.03952	-0.9478	-1.703	3	1	131.39	0.30763	60.36	-0.60139	12	3	0	3	0	2	1	1	1	6	2	0	0	0	0
9	dg\B@@S[rJIYQIPj[UPAD@@	T_P20582_PqsD_A_1607851	T_P20582_PqsD_A_1607851	1607851	=	23000	nM	IC50	0.45	23.64	6.95	907956	Pseudomonas aeruginosa	1	2-heptyl-4(1H)-quinolone synthase PqsD	PqsD	Pseudomonas aeruginosa	Target is a single protein chain	P20582	10.1016/j.ejmech.2014.11.055	COC(CCc(cc1)cc(O)c1O)=O	InChI=1S/C10H12O4/c1-14-10(13)5-3-7-2-4-8(11)9(12)6-7/h2,4,6,11-12H,3,5H2,1H3	NTULQOXXTCSEHM-UHFFFAOYSA-N	196.201	196.201	196.07356	1.3337	-1.4	4	2	153.49	0.3208	66.76	-10.303	14	4	0	4	0	4	1	1	1	6	6	0	0	0	0
10	do|B@@PwrJIIZIJG[Zj`BH@@	T_P20582_PqsD_A_1607852	T_P20582_PqsD_A_1607852	1607852	=	14000	nM	IC50	0.44	23.09	7.27	907956	Pseudomonas aeruginosa	1	2-heptyl-4(1H)-quinolone synthase PqsD	PqsD	Pseudomonas aeruginosa	Target is a single protein chain	P20582	10.1016/j.ejmech.2014.11.055	CCOC(CCc(cc1)cc(O)c1O)=O	InChI=1S/C11H14O4/c1-2-15-11(14)6-4-8-3-5-9(12)10(13)7-8/h3,5,7,12-13H,2,4,6H2,1H3	MHJZKZOOQLSKTN-UHFFFAOYSA-N	210.228	210.228	210.08921	1.74	-1.7	4	2	167.25	0.29441	66.76	-15.772	15	4	0	4	0	5	1	1	1	6	7	0	0	0	0
11	dklB@@QSrJIZIJF]Zh@b@@	T_P20582_PqsD_A_1619806	T_P20582_PqsD_A_1619806	1619806	=	23000	nM	IC50	0.49	25.46	6.95	907956	Pseudomonas aeruginosa	1	2-heptyl-4(1H)-quinolone synthase PqsD	PqsD	Pseudomonas aeruginosa	Target is a single protein chain	P20582	10.1016/j.ejmech.2014.11.055	COC(Cc(cc1)cc(O)c1O)=O	InChI=1S/C9H10O4/c1-13-9(12)5-6-2-3-7(10)8(11)4-6/h2-4,10-11H,5H2,1H3	UGFILLIGHGZLHE-UHFFFAOYSA-N	182.174	182.174	182.05791	0.8793	-1.13	4	2	139.73	0.35239	66.76	-6.8927	13	4	0	4	0	3	1	1	1	6	5	0	0	0	0
12	f`a@P@@Hm{HhdhcDeBYsUU@DP@@	T_P20582_PqsD_A_1760233	T_P20582_PqsD_A_1760233	1760233	=	8600	nM	IC50	0.43	22.59	7.59	907956	Pseudomonas aeruginosa	1	2-heptyl-4(1H)-quinolone synthase PqsD	PqsD	Pseudomonas aeruginosa	Target is a single protein chain	P20582	10.1016/j.ejmech.2014.11.055	CC(C)OC(CCc(cc1)cc(O)c1O)=O	InChI=1S/C12H16O4/c1-8(2)16-12(15)6-4-9-3-5-10(13)11(14)7-9/h3,5,7-8,13-14H,4,6H2,1-2H3	HDZYZILZFWKXGN-UHFFFAOYSA-N	224.255	224.255	224.10486	2.0993	-2.078	4	2	178.25	0.27624	66.76	-7.2428	16	4	0	4	0	5	1	1	1	6	8	1	0	0	0
13	dklDRMLI@i@~RYg]Yn``If@`X	T_P20582_PqsD_A_1828777	T_P20582_PqsD_A_1828777	1828777	=	18	%	Inhibition	0	0	0	907957	Pseudomonas aeruginosa	1	2-heptyl-4(1H)-quinolone synthase PqsD	PqsD	Pseudomonas aeruginosa	Target is a single protein chain	P20582	10.1016/j.ejmech.2014.11.055	[O-]C(/C=C/c(cc1)cc(F)c1F)=O	InChI=1S/C9H6F2O2/c10-7-3-1-6(5-8(7)11)2-4-9(12)13/h1-5H,(H,12,13)/p-1	HXBOHZQZTWAEHJ-UHFFFAOYSA-M	183.133	183.133	183.025761	-0.4005	-2.627	2	0	137.74	0.19834	40.13	-1.9902	13	4	0	4	0	2	1	1	1	6	1	0	0	0	0
14	deTDbAd@b^Re][BiYf`bh	T_P20582_PqsD_A_1828778	T_P20582_PqsD_A_1828778	1828778	=	12	%	Inhibition	0	0	0	907957	Pseudomonas aeruginosa	1	2-heptyl-4(1H)-quinolone synthase PqsD	PqsD	Pseudomonas aeruginosa	Target is a single protein chain	P20582	10.1016/j.ejmech.2014.11.055	[O-]C(/C=C/c1cscc1)=O	InChI=1S/C7H6O2S/c8-7(9)2-1-6-3-4-10-5-6/h1-5H,(H,8,9)/p-1	VYRYYUKILKRGDN-UHFFFAOYSA-M	153.181	153.181	153.001025	-0.8177	-1.899	2	0	120.98	0.39411	68.37	0.32677	10	3	0	3	0	2	1	1	1	5	1	0	0	0	0
15	dg\DPMLI@iAIf]umn``If`HF@	T_P20582_PqsD_A_1828779	T_P20582_PqsD_A_1828779	1828779	<	10	%	Inhibition	0	0	0	907957	Pseudomonas aeruginosa	1	2-heptyl-4(1H)-quinolone synthase PqsD	PqsD	Pseudomonas aeruginosa	Target is a single protein chain	P20582	10.1016/j.ejmech.2014.11.055	COC(/C=C/c(cc1)cc(F)c1F)=O	InChI=1S/C10H8F2O2/c1-14-10(13)5-3-7-2-4-8(11)9(12)6-7/h2-6H,1H3	MZOUEZAMZJVMKH-UHFFFAOYSA-N	198.168	198.168	198.049236	2.1034	-2.755	2	0	152.47	0.15111	26.3	-5.7755	14	4	0	4	0	3	1	1	1	6	2	0	0	0	0
16	do~BAHACnISdfyWUoaZ@Bih@@	T_P20582_PqsD_A_1828780	T_P20582_PqsD_A_1828780	1828780	<	10	%	Inhibition	0	0	0	907957	Pseudomonas aeruginosa	1	2-heptyl-4(1H)-quinolone synthase PqsD	PqsD	Pseudomonas aeruginosa	Target is a single protein chain	P20582	10.1016/j.ejmech.2014.11.055	COC(CCc(cc1)ccc1[N+]([O-])=O)=O	InChI=1S/C10H11NO4/c1-15-10(12)7-4-8-2-5-9(6-3-8)11(13)14/h2-3,5-6H,4,7H2,1H3	IKQURJGGVJNQJF-UHFFFAOYSA-N	209.2	209.2	209.068809	1.1035	-2.452	5	0	164.46	0.32506	72.12	-15.378	15	5	0	5	0	5	1	1	1	6	5	2	0	0	0
17	do|B@@PwrJIYJIJG[Zj`BH@@	T_P20582_PqsD_A_1828781	T_P20582_PqsD_A_1828781	1828781	=	7900	nM	IC50	0.46	24.27	7.64	907956	Pseudomonas aeruginosa	1	2-heptyl-4(1H)-quinolone synthase PqsD	PqsD	Pseudomonas aeruginosa	Target is a single protein chain	P20582	10.1016/j.ejmech.2014.11.055	COC(CCCc(cc1)cc(O)c1O)=O	InChI=1S/C11H14O4/c1-15-11(14)4-2-3-8-5-6-9(12)10(13)7-8/h5-7,12-13H,2-4H2,1H3	UCPMAHTVVPYWPV-UHFFFAOYSA-N	210.228	210.228	210.08921	1.7881	-1.67	4	2	167.25	0.29441	66.76	-17.113	15	4	0	4	0	5	1	1	1	6	7	0	0	0	0
18	foA@P@@HtyIevUmTZsfj`BJH@@	T_P20582_PqsD_A_1828782	T_P20582_PqsD_A_1828782	1828782	=	37	%	Inhibition	0	0	0	907957	Pseudomonas aeruginosa	1	2-heptyl-4(1H)-quinolone synthase PqsD	PqsD	Pseudomonas aeruginosa	Target is a single protein chain	P20582	10.1016/j.ejmech.2014.11.055	COC(CCc(cc1)cc2c1OCO2)=O	InChI=1S/C11H12O4/c1-13-11(12)5-3-8-2-4-9-10(6-8)15-7-14-9/h2,4,6H,3,5,7H2,1H3	GJIGKHHYGKPZAK-UHFFFAOYSA-N	208.212	208.212	208.07356	2.1365	-2.703	4	0	161.05	0.26725	44.76	-10.294	15	4	0	4	0	4	2	2	1	6	7	0	0	0	0
19	dg^L@DC[rJIYQIPj[UPAD@@	T_P20582_PqsD_A_1828783	T_P20582_PqsD_A_1828783	1828783	=	20000	nM	IC50	0.46	24.07	6.76	907956	Pseudomonas aeruginosa	1	2-heptyl-4(1H)-quinolone synthase PqsD	PqsD	Pseudomonas aeruginosa	Target is a single protein chain	P20582	10.1016/j.ejmech.2014.11.055	CNC(CCc(cc1)cc(O)c1O)=O	InChI=1S/C10H13NO3/c1-11-10(14)5-3-7-2-4-8(12)9(13)6-7/h2,4,6,12-13H,3,5H2,1H3,(H,11,14)	JVUOHGAGHQZZJW-UHFFFAOYSA-N	195.217	195.217	195.089544	0.8595	-1.264	4	3	154.95	0.3272	69.56	0.32625	14	4	0	4	0	3	1	1	1	6	5	0	1	0	0
20	fbu@P@@HcgHhddhhddmKXOdmUP@@DP@@@	T_P20582_PqsD_A_1828784	T_P20582_PqsD_A_1828784	1828784	=	5900	nM	IC50	0.36	19.2	7.83	907956	Pseudomonas aeruginosa	1	2-heptyl-4(1H)-quinolone synthase PqsD	PqsD	Pseudomonas aeruginosa	Target is a single protein chain	P20582	10.1016/j.ejmech.2014.11.055	Oc(ccc(CCC(OCc1ccccc1)=O)c1)c1O	InChI=1S/C16H16O4/c17-14-8-6-12(10-15(14)18)7-9-16(19)20-11-13-4-2-1-3-5-13/h1-6,8,10,17-18H,7,9,11H2	NPPXMKKJYNRZBA-UHFFFAOYSA-N	272.299	272.299	272.10486	2.7518	-2.723	4	2	214.75	0.22929	66.76	-4.7299	20	4	0	4	0	6	2	2	2	12	6	2	0	0	0
21	fikQqFNAEKvV}F@HKxR{oC{IEEDhibeDTdiLL]FffXHFJij@@@	T_P20582_PqsD_A_1837968	T_P20582_PqsD_A_1837968	1837968	=	7000	nM	IC50	0.28	13.34	3.55	917826	Pseudomonas aeruginosa	1	2-heptyl-4(1H)-quinolone synthase PqsD	PqsD	Pseudomonas aeruginosa	Target is a single protein chain	P20582	10.1016/j.ejmech.2015.04.007	COc(cc1)ccc1-c1cc(NC(NCP([O-])([O-])=O)=O)c(C([O-])=O)s1	InChI=1S/C14H15N2O7PS/c1-23-9-4-2-8(3-5-9)11-6-10(12(25-11)13(17)18)16-14(19)15-7-24(20,21)22/h2-6H,7H2,1H3,(H,17,18)(H2,15,16,19)(H2,20,21,22)/p-3	UAQTTWNSQDVXIG-UHFFFAOYSA-K	383.296	383.296	383.010285	-5.9141	-3.998	9	2	269.76	0.51609	191.73	-8.7659	25	11	0	11	0	6	2	2	2	11	7	3	2	0	0
22	eohTNHDN@aIOLieg`@bSenrQQQJJXiQEJIQSH{AarHzzffXHFJjA`JBAJ`@	T_P20582_PqsD_A_1837969	T_P20582_PqsD_A_1837969	1837969	=	29000	nM	IC50	0.2	10.26	3.13	917826	Pseudomonas aeruginosa	1	2-heptyl-4(1H)-quinolone synthase PqsD	PqsD	Pseudomonas aeruginosa	Target is a single protein chain	P20582	10.1016/j.ejmech.2015.04.007	COc(cc1)ccc1-c1cc(NC(NC(C([O-])=O)c(cc2)ccc2O)=O)c(C([O-])=O)s1	InChI=1S/C21H18N2O7S/c1-30-14-8-4-11(5-9-14)16-10-15(18(31-16)20(27)28)22-21(29)23-17(19(25)26)12-2-6-13(24)7-3-12/h2-10,17,24H,1H3,(H,25,26)(H,27,28)(H2,22,23,29)/p-2/t17-/m1/s1	QDJPZXKTPYTUQX-QGZVFWFLSA-L	440.431	440.431	440.067823	-1.7969	-4.858	9	3	321.06	0.41755	179.09	4.287	31	10	0	10	1	7	3	3	3	17	6	4	2	0	0
23	e`TTNHDN@aIOLieg`@bSenrQQQJJXiQEJIQSHyXLNQGWTtsA@qUPLATDBU@@	T_P20582_PqsD_A_1837970	T_P20582_PqsD_A_1837970	1837970	=	31300	nM	IC50	0.19	9.87	3.36	917826	Pseudomonas aeruginosa	1	2-heptyl-4(1H)-quinolone synthase PqsD	PqsD	Pseudomonas aeruginosa	Target is a single protein chain	P20582	10.1016/j.ejmech.2015.04.007	COc1ccc(C(C([O-])=O)NC(Nc2c(C([O-])=O)sc(-c(cc3)ccc3OC)c2)=O)cc1	InChI=1S/C22H20N2O7S/c1-30-14-7-3-12(4-8-14)17-11-16(19(32-17)21(27)28)23-22(29)24-18(20(25)26)13-5-9-15(31-2)10-6-13/h3-11,18H,1-2H3,(H,25,26)(H,27,28)(H2,23,24,29)/p-2/t18-/m1/s1	FXOPHYMTZNLCBI-GOSISDBHSA-L	454.458	454.458	454.083473	-1.5212	-5.172	9	2	336.97	0.38864	168.09	4.2628	32	10	0	10	1	8	3	3	3	17	7	4	2	0	0
24	eohTFDDAGMCKJfk`HaHHLyklbbRrbTTjbbtQbRrhXRJvN`@jfZZeh@JH`xH@@	T_P20582_PqsD_A_1837971	T_P20582_PqsD_A_1837971	1837971	=	13800	nM	IC50	0.21	10.54	3.89	917826	Pseudomonas aeruginosa	1	2-heptyl-4(1H)-quinolone synthase PqsD	PqsD	Pseudomonas aeruginosa	Target is a single protein chain	P20582	10.1016/j.ejmech.2015.04.007	COc(cc1)ccc1-c1cc(NC(NC(C([O-])=O)c(cc2)ccc2Cl)=O)c(C([O-])=O)s1	InChI=1S/C21H17ClN2O6S/c1-30-14-8-4-11(5-9-14)16-10-15(18(31-16)20(27)28)23-21(29)24-17(19(25)26)12-2-6-13(22)7-3-12/h2-10,17H,1H3,(H,25,26)(H,27,28)(H2,23,24,29)/p-2/t17-/m1/s1	YLTXPWPNUWMZRP-QGZVFWFLSA-L	458.877	458.877	458.033935	-0.8452	-5.89	8	2	330.13	0.3664	158.86	4.3245	31	10	0	10	1	7	3	3	3	17	5	4	2	0	0
25	eg`TFHDN@aIOLie`@bSenrQQQJJXiQEJIQSHxLNQGWTtsA@qUPLAA@eP@@	T_P20582_PqsD_A_1837972	T_P20582_PqsD_A_1837972	1837972	=	40	%	Inhibition	0	0	0	917827	Pseudomonas aeruginosa	1	2-heptyl-4(1H)-quinolone synthase PqsD	PqsD	Pseudomonas aeruginosa	Target is a single protein chain	P20582	10.1016/j.ejmech.2015.04.007	COc(cc1)ccc1-c1cc(NC(NC(C([O-])=O)c2ccccc2)=O)c(C([O-])=O)s1	InChI=1S/C21H18N2O6S/c1-29-14-9-7-12(8-10-14)16-11-15(18(30-16)20(26)27)22-21(28)23-17(19(24)25)13-5-3-2-4-6-13/h2-11,17H,1H3,(H,24,25)(H,26,27)(H2,22,23,28)/p-2/t17-/m1/s1	DIHYDTIAJMYYDM-QGZVFWFLSA-L	424.432	424.432	424.072908	-1.4512	-5.154	8	2	314.71	0.38435	158.86	4.2628	30	9	0	9	1	7	3	3	3	17	5	4	2	0	0
26	e`TTFHDN@aIOLna`@bSanrQQQJJXiQEJIQUQIXLNQO_TtsA@qUST@DDBU@@	T_P20582_PqsD_A_1837973	T_P20582_PqsD_A_1837973	1837973	=	33700	nM	IC50	0.19	9.84	3.58	917826	Pseudomonas aeruginosa	1	2-heptyl-4(1H)-quinolone synthase PqsD	PqsD	Pseudomonas aeruginosa	Target is a single protein chain	P20582	10.1016/j.ejmech.2015.04.007	COc(cc1)ccc1-c1cc(NC(NC(CCc2ccccc2)C([O-])=O)=O)c(C([O-])=O)s1	InChI=1S/C23H22N2O6S/c1-31-16-10-8-15(9-11-16)19-13-18(20(32-19)22(28)29)25-23(30)24-17(21(26)27)12-7-14-5-3-2-4-6-14/h2-6,8-11,13,17H,7,12H2,1H3,(H,26,27)(H,28,29)(H2,24,25,30)/p-2/t17-/m0/s1	FBRRJOBGJRBLDR-KRWDZBQOSA-L	452.486	452.486	452.104208	-0.4941	-5.843	8	2	342.23	0.35345	158.86	3.7913	32	9	0	9	1	9	3	3	3	17	7	4	2	0	0
27	fmgPrBNAEKv^c@DRx_YHhheELThbeDhiachttsA@qUSUDDt@@	T_P20582_PqsD_A_1837974	T_P20582_PqsD_A_1837974	1837974	=	31900	nM	IC50	0.23	11.46	3.6	917826	Pseudomonas aeruginosa	1	2-heptyl-4(1H)-quinolone synthase PqsD	PqsD	Pseudomonas aeruginosa	Target is a single protein chain	P20582	10.1016/j.ejmech.2015.04.007	CC(C)C(C([O-])=O)NC(Nc1c(C([O-])=O)sc(-c(cc2)ccc2OC)c1)=O	InChI=1S/C18H20N2O6S/c1-9(2)14(16(21)22)20-18(25)19-12-8-13(27-15(12)17(23)24)10-4-6-11(26-3)7-5-10/h4-9,14H,1-3H3,(H,21,22)(H,23,24)(H2,19,20,25)/p-2/t14-/m0/s1	TXGPIYBFGTWXPV-AWEZNQCLSA-L	390.415	390.415	390.088558	-1.7177	-4.868	8	2	291.97	0.41429	158.86	4.4052	27	9	0	9	1	7	2	2	2	11	8	3	2	0	0
28	fe{QrBNAEKv^cf@Hep~rQQQJJXiQEJIQXXzMMLpPLUTuDDt@@	T_P20582_PqsD_A_1837975	T_P20582_PqsD_A_1837975	1837975	=	19000	nM	IC50	0.25	12.41	3.25	917826	Pseudomonas aeruginosa	1	2-heptyl-4(1H)-quinolone synthase PqsD	PqsD	Pseudomonas aeruginosa	Target is a single protein chain	P20582	10.1016/j.ejmech.2015.04.007	COc(cc1)ccc1-c1cc(NC(NC(CO)C([O-])=O)=O)c(C([O-])=O)s1	InChI=1S/C16H16N2O7S/c1-25-9-4-2-8(3-5-9)12-6-10(13(26-12)15(22)23)17-16(24)18-11(7-19)14(20)21/h2-6,11,19H,7H2,1H3,(H,20,21)(H,22,23)(H2,17,18,24)/p-2/t11-/m0/s1	AATJAWNCNGXGCV-NSHDSACASA-L	378.36	378.36	378.052173	-3.3171	-3.931	9	3	275.06	0.48738	179.09	5.2196	26	10	0	10	1	7	2	2	2	11	7	2	2	0	0
29	fcwqrBNAvJWl}Fl@QKa}dbbbTTqRbJTRblpqtZZY``Xjiih`f`@	T_P20582_PqsD_A_1837976	T_P20582_PqsD_A_1837976	1837976	=	13200	nM	IC50	0.24	11.98	2.9	917826	Pseudomonas aeruginosa	1	2-heptyl-4(1H)-quinolone synthase PqsD	PqsD	Pseudomonas aeruginosa	Target is a single protein chain	P20582	10.1016/j.ejmech.2015.04.007	COc(cc1)ccc1-c1cc(NC(NC(CC(N)=O)C([O-])=O)=O)c(C([O-])=O)s1	InChI=1S/C17H17N3O7S/c1-27-9-4-2-8(3-5-9)12-6-10(14(28-12)16(24)25)19-17(26)20-11(15(22)23)7-13(18)21/h2-6,11H,7H2,1H3,(H2,18,21)(H,22,23)(H,24,25)(H2,19,20,26)/p-2/t11-/m0/s1	GFMWPELIMBBMFB-NSHDSACASA-L	405.386	405.386	405.063072	-3.6101	-4.259	10	3	294.98	0.50603	201.95	5.6243	28	11	0	11	1	8	2	2	2	11	6	2	3	0	0
30	edZ\FHDN@gaIOLna`@bSanrQQQJJXiQEJIQVJIKXLNQGO@pttsA@qUSTa@QDBU@@	T_P20582_PqsD_A_1837977	T_P20582_PqsD_A_1837977	1837977	=	5000	nM	IC50	0.21	11.06	3.77	917826	Pseudomonas aeruginosa	1	2-heptyl-4(1H)-quinolone synthase PqsD	PqsD	Pseudomonas aeruginosa	Target is a single protein chain	P20582	10.1016/j.ejmech.2015.04.007	COc(cc1)ccc1-c1cc(NC(NC(Cc2c[nH]c3c2cccc3)C([O-])=O)=O)c(C([O-])=O)s1	InChI=1S/C24H21N3O6S/c1-33-15-8-6-13(7-9-15)20-11-18(21(34-20)23(30)31)26-24(32)27-19(22(28)29)10-14-12-25-17-5-3-2-4-16(14)17/h2-9,11-12,19,25H,10H2,1H3,(H,28,29)(H,30,31)(H2,26,27,32)/p-2/t19-/m0/s1	ONGKCSSYAOSNJT-IBGZPJMESA-L	477.496	477.496	477.099457	-0.9091	-6.098	9	3	352.64	0.38268	174.65	4.8413	34	10	0	10	1	8	4	4	4	20	6	2	2	0	0
31	fkoPJFNAEKv^cv\@QKa|_ldTTRbfJTQRbTUTpqtZZY``XjijZHIh@@	T_P20582_PqsD_A_1837978	T_P20582_PqsD_A_1837978	1837978	=	30300	nM	IC50	0.21	10.7	2.78	917826	Pseudomonas aeruginosa	1	2-heptyl-4(1H)-quinolone synthase PqsD	PqsD	Pseudomonas aeruginosa	Target is a single protein chain	P20582	10.1016/j.ejmech.2015.04.007	COc(cc1)ccc1-c1cc(NC(NC(CCC([O-])=O)C([O-])=O)=O)c(C([O-])=O)s1	InChI=1S/C18H18N2O8S/c1-28-10-4-2-9(3-5-10)13-8-12(15(29-13)17(25)26)20-18(27)19-11(16(23)24)6-7-14(21)22/h2-5,8,11H,6-7H2,1H3,(H,21,22)(H,23,24)(H,25,26)(H2,19,20,27)/p-3/t11-/m0/s1	MGGJNGLZBDSWAA-NSHDSACASA-K	419.389	419.389	419.054913	-4.8339	-4.453	10	2	307.75	0.48182	198.99	3.7989	29	11	0	11	1	9	2	2	2	11	8	2	2	0	0
32	eg`TFHDN@aIOLfn`@bSnnrQQQJJXiQEJZHqIXLNQGWTtsA@qUM@AA@eP@@	T_P20582_PqsD_A_1837979	T_P20582_PqsD_A_1837979	1837979	=	21600	nM	IC50	0.21	10.94	3.43	917826	Pseudomonas aeruginosa	1	2-heptyl-4(1H)-quinolone synthase PqsD	PqsD	Pseudomonas aeruginosa	Target is a single protein chain	P20582	10.1016/j.ejmech.2015.04.007	[O-]C(C(Cc1ccccc1)NC(Nc1c(C([O-])=O)sc(-c(cc2)ccc2O)c1)=O)=O	InChI=1S/C21H18N2O6S/c24-14-8-6-13(7-9-14)17-11-15(18(30-17)20(27)28)22-21(29)23-16(19(25)26)10-12-4-2-1-3-5-12/h1-9,11,16,24H,10H2,(H,25,26)(H,27,28)(H2,22,23,29)/p-2/t16-/m0/s1	QJVVWDMOTQLOFS-INIZCTEOSA-L	424.432	424.432	424.072908	-1.2242	-5.259	8	3	312.56	0.39692	169.86	4.796	30	9	0	9	1	7	3	3	3	17	5	4	2	0	0
33	fk QRBNAEKuV`BI\wldTTRbfJTQtTQbRpqt]giifBAbih@HHIh@@	T_P20582_PqsD_A_1837980	T_P20582_PqsD_A_1837980	1837980	=	3800	nM	IC50	0.26	13.21	4.68	917826	Pseudomonas aeruginosa	1	2-heptyl-4(1H)-quinolone synthase PqsD	PqsD	Pseudomonas aeruginosa	Target is a single protein chain	P20582	10.1016/j.ejmech.2015.04.007	[O-]C(C(Cc1ccccc1)NC(Nc1c(C([O-])=O)sc(-c2ccccc2)c1)=O)=O	InChI=1S/C21H18N2O5S/c24-19(25)16(11-13-7-3-1-4-8-13)23-21(28)22-15-12-17(29-18(15)20(26)27)14-9-5-2-6-10-14/h1-10,12,16H,11H2,(H,24,25)(H,26,27)(H2,22,23,28)/p-2/t16-/m0/s1	NACACQUUNGYMIF-INIZCTEOSA-L	408.433	408.433	408.077993	-0.8785	-5.555	7	2	306.21	0.36237	149.63	4.7742	29	8	0	8	1	7	3	3	3	17	4	4	2	0	0
34	e`TTFHDNHaI@bai`@bSinrQQQJJXqJJiQJJqIXL^IO_TtsADLUTt@DDFU@@	T_P20582_PqsD_A_1837982	T_P20582_PqsD_A_1837982	1837982	=	7500	nM	IC50	0.22	11.28	4.1	917826	Pseudomonas aeruginosa	1	2-heptyl-4(1H)-quinolone synthase PqsD	PqsD	Pseudomonas aeruginosa	Target is a single protein chain	P20582	10.1016/j.ejmech.2015.04.007	Cc(cc(cc1)OC)c1-c1cc(NC(NC(Cc2ccccc2)C([O-])=O)=O)c(C([O-])=O)s1	InChI=1S/C23H22N2O6S/c1-13-10-15(31-2)8-9-16(13)19-12-17(20(32-19)22(28)29)24-23(30)25-18(21(26)27)11-14-6-4-3-5-7-14/h3-10,12,18H,11H2,1-2H3,(H,26,27)(H,28,29)(H2,24,25,30)/p-2/t18-/m0/s1	RYFBJWONIPULLC-SFHVURJKSA-L	452.486	452.486	452.104208	-0.6046	-5.917	8	2	340.73	0.355	158.86	4.8248	32	9	0	9	1	8	3	3	3	17	7	2	2	0	0
35	ehRTFHDNDaIHjie`@bSenrQQQJJIFKQUJIQVIKA`spKKxFfjXJHXjih@JCAALPi@@	T_P20582_PqsD_A_1837983	T_P20582_PqsD_A_1837983	1837983	=	23700	nM	IC50	0.19	9.87	3.7	917826	Pseudomonas aeruginosa	1	2-heptyl-4(1H)-quinolone synthase PqsD	PqsD	Pseudomonas aeruginosa	Target is a single protein chain	P20582	10.1016/j.ejmech.2015.04.007	COc1cc(CC[C@@H]2C(NC(N[C@@H](Cc3ccccc3)C([O-])=O)=O)=C(C([O-])=O)S[C@H]22)c2cc1	InChI=1S/C24H24N2O6S/c1-32-15-8-10-16-14(12-15)7-9-17-19(21(23(29)30)33-20(16)17)26-24(31)25-18(22(27)28)11-13-5-3-2-4-6-13/h2-6,8,10,12,17-18,20H,7,9,11H2,1H3,(H,27,28)(H,29,30)(H2,25,26,31)/p-2/t17-,18-,20+/m0/s1	GQBBINCLLKVUPP-CMKODMSKSA-L	466.513	466.513	466.119858	-1.1001	-4.779	8	2	338.7	0.34866	155.92	4.0492	33	9	0	9	3	7	4	4	2	12	11	2	2	0	0
36	fcoPRDANmxmPAE^rQQJYIKQYJZHqIDhhr}uJDDMUSP@PPCP@	T_P20582_PqsD_A_1837984	T_P20582_PqsD_A_1837984	1837984	=	11500	nM	IC50	0.24	12.46	5.63	917826	Pseudomonas aeruginosa	1	2-heptyl-4(1H)-quinolone synthase PqsD	PqsD	Pseudomonas aeruginosa	Target is a single protein chain	P20582	10.1016/j.ejmech.2015.04.007	COc(cc1)ccc1-c1cc(NC(NC(Cc2ccccc2)C([O-])=O)=O)cs1	InChI=1S/C21H20N2O4S/c1-27-17-9-7-15(8-10-17)19-12-16(13-28-19)22-21(26)23-18(20(24)25)11-14-5-3-2-4-6-14/h2-10,12-13,18H,11H2,1H3,(H,24,25)(H2,22,23,26)/p-1/t18-/m0/s1	GJULNOSFCCOKHH-SFHVURJKSA-M	395.458	395.458	395.106553	1.5602	-5.45	6	2	303.19	0.30885	118.73	4.5825	28	7	0	7	1	7	3	3	3	17	5	4	2	0	0
37	elVTJHDN@aIOEm`@bSmnrQQQJJXiQPjZIJIVYKAaqJZzEFffXHFbB`Z@@`HLj@@	T_P20582_PqsD_A_1837985	T_P20582_PqsD_A_1837985	1837985	=	6200	nM	IC50	0.2	10.7	4.5	917826	Pseudomonas aeruginosa	1	2-heptyl-4(1H)-quinolone synthase PqsD	PqsD	Pseudomonas aeruginosa	Target is a single protein chain	P20582	10.1016/j.ejmech.2015.04.007	[O-]C(C(Cc1ccccc1)NC(Nc1c(C([O-])=O)sc(-c2cc(-c3ccccc3)ccc2)c1)=O)=O	InChI=1S/C27H22N2O5S/c30-25(31)22(14-17-8-3-1-4-9-17)29-27(34)28-21-16-23(35-24(21)26(32)33)20-13-7-12-19(15-20)18-10-5-2-6-11-18/h1-13,15-16,22H,14H2,(H,30,31)(H,32,33)(H2,28,29,34)/p-2/t22-/m0/s1	MFGKWRFPCVQFPI-QFIPXVFZSA-L	484.531	484.531	484.109293	0.7807	-7.641	7	2	365.97	0.30319	149.63	4.7742	35	8	0	8	1	8	4	4	4	23	4	4	2	0	0
38	ejQTFHDN@aIOEmlP@bSmnrQQQJJXiQPjZIJIVIIKAaqJZyDfffXHFbB`Z@`b@`rh@@	T_P20582_PqsD_A_1837986	T_P20582_PqsD_A_1837986	1837986	=	19400	nM	IC50	0.17	9.12	3.47	917826	Pseudomonas aeruginosa	1	2-heptyl-4(1H)-quinolone synthase PqsD	PqsD	Pseudomonas aeruginosa	Target is a single protein chain	P20582	10.1016/j.ejmech.2015.04.007	[O-]C(C(Cc1ccccc1)NC(Nc1c(C([O-])=O)sc(-c2cc(-c3ccc(CO)cc3)ccc2)c1)=O)=O	InChI=1S/C28H24N2O6S/c31-16-18-9-11-19(12-10-18)20-7-4-8-21(14-20)24-15-22(25(37-24)27(34)35)29-28(36)30-23(26(32)33)13-17-5-2-1-3-6-17/h1-12,14-15,23,31H,13,16H2,(H,32,33)(H,34,35)(H2,29,30,36)/p-2/t23-/m0/s1	QQXCZIGTHLEUAQ-QHCPKHFHSA-L	514.557	514.557	514.119858	0.1834	-7.525	8	3	386.08	0.32133	169.86	4.747	37	9	0	9	1	9	4	4	4	23	6	4	2	0	0
39	elVTJHDN@aIOAi`@bSinrQQQJJXiQEJJJIHqY[AarH{zEFffXHFJhF`@@`HDj@@	T_P20582_PqsD_A_1837987	T_P20582_PqsD_A_1837987	1837987	=	2700	nM	IC50	0.22	11.45	4.81	917826	Pseudomonas aeruginosa	1	2-heptyl-4(1H)-quinolone synthase PqsD	PqsD	Pseudomonas aeruginosa	Target is a single protein chain	P20582	10.1016/j.ejmech.2015.04.007	[O-]C(C(Cc1ccccc1)NC(Nc1c(C([O-])=O)sc(-c(cc2)ccc2-c2ccccc2)c1)=O)=O	InChI=1S/C27H22N2O5S/c30-25(31)22(15-17-7-3-1-4-8-17)29-27(34)28-21-16-23(35-24(21)26(32)33)20-13-11-19(12-14-20)18-9-5-2-6-10-18/h1-14,16,22H,15H2,(H,30,31)(H,32,33)(H2,28,29,34)/p-2/t22-/m0/s1	UNWFIVOFBXHJBY-QFIPXVFZSA-L	484.531	484.531	484.109293	0.7807	-7.641	7	2	365.97	0.30319	149.63	4.7742	35	8	0	8	1	8	4	4	4	23	4	6	2	0	0
40	ejQTFHDN@aIOAibP@bSinrQQQJJXiQEJJJIHqYI[AarH{zGFffXHFJhF`@BJ@`Rh@@	T_P20582_PqsD_A_1837988	T_P20582_PqsD_A_1837988	1837988	=	140	nM	IC50	0.25	13.27	5.04	917826	Pseudomonas aeruginosa	1	2-heptyl-4(1H)-quinolone synthase PqsD	PqsD	Pseudomonas aeruginosa	Target is a single protein chain	P20582	10.1016/j.ejmech.2015.04.007	[O-]C(C(Cc1ccccc1)NC(Nc1c(C([O-])=O)sc(-c(cc2)ccc2-c2ccc(CO)cc2)c1)=O)=O	InChI=1S/C28H24N2O6S/c31-16-18-6-8-19(9-7-18)20-10-12-21(13-11-20)24-15-22(25(37-24)27(34)35)29-28(36)30-23(26(32)33)14-17-4-2-1-3-5-17/h1-13,15,23,31H,14,16H2,(H,32,33)(H,34,35)(H2,29,30,36)/p-2/t23-/m0/s1	DMGQGBRBUVQOFT-QHCPKHFHSA-L	514.557	514.557	514.119858	0.1834	-7.525	8	3	386.08	0.32133	169.86	4.747	37	9	0	9	1	9	4	4	4	23	6	6	2	0	0
41	egT|AHBN@aQIOAib]SP@bSinEdwldTTRbfJTQRbbbRLVRVabbTVCCdQwtNJmmMLpPLUPM@@DTDCD@HIIF@@	T_P20582_PqsD_A_1837989	T_P20582_PqsD_A_1837989	1837989	=	360	nM	IC50	0.19	10.11	3.6	917826	Pseudomonas aeruginosa	1	2-heptyl-4(1H)-quinolone synthase PqsD	PqsD	Pseudomonas aeruginosa	Target is a single protein chain	P20582	10.1016/j.ejmech.2015.04.007	[O-]C([C@H](Cc1ccccc1)NC(Nc1c(C([O-])=O)sc(-c(cc2)ccc2-c2ccc([C@H](c(cccc3)c3[N+]([O-])=O)O)cc2)c1)=O)=O	InChI=1S/C34H27N3O8S/c38-30(25-8-4-5-9-28(25)37(44)45)24-16-12-22(13-17-24)21-10-14-23(15-11-21)29-19-26(31(46-29)33(41)42)35-34(43)36-27(32(39)40)18-20-6-2-1-3-7-20/h1-17,19,27,30,38H,18H2,(H,39,40)(H,41,42)(H2,35,36,43)/p-2/t27-,30+/m0/s1	XSOMANPBJVKCHV-BHBYDHKZSA-L	635.652	635.652	635.136237	0.9776	-9.245	11	3	468.25	0.32991	215.68	-0.069272	46	12	0	12	2	11	5	5	5	29	7	6	2	0	0
42	eg`RFHDN@ekaIOLna`@bSanrQQQJJXiQEJIQVIXLNQGWTtsA@qUSTmE@eP@@	T_P20582_PqsD_A_1837990	T_P20582_PqsD_A_1837990	1837990	=	40	%	Inhibition	0	0	0	917827	Pseudomonas aeruginosa	1	2-heptyl-4(1H)-quinolone synthase PqsD	PqsD	Pseudomonas aeruginosa	Target is a single protein chain	P20582	10.1016/j.ejmech.2015.04.007	COc(cc1)ccc1-c1cc(NC(NC(Cc2c[nH]cn2)C([O-])=O)=O)c(C([O-])=O)s1	InChI=1S/C19H18N4O6S/c1-29-12-4-2-10(3-5-12)15-7-13(16(30-15)18(26)27)22-19(28)23-14(17(24)25)6-11-8-20-9-21-11/h2-5,7-9,14H,6H2,1H3,(H,20,21)(H,24,25)(H,26,27)(H2,22,23,28)/p-2/t14-/m0/s1	IXESEYJOQIPGOR-AWEZNQCLSA-L	428.424	428.424	428.079056	-2.9047	-4.412	10	3	316.8	0.46061	187.54	5.2481	30	11	0	11	1	8	3	3	3	16	6	2	2	0	0
43	ej^\FDHN@`QIOLalP@chHd{IEEDhibeDTheEmDdemLFGHohZZY``XjjZBBIhHDj@@	T_P20582_PqsD_A_1837991	T_P20582_PqsD_A_1837991	1837991	=	32000	nM	IC50	0.17	8.3	3.36	917826	Pseudomonas aeruginosa	1	2-heptyl-4(1H)-quinolone synthase PqsD	PqsD	Pseudomonas aeruginosa	Target is a single protein chain	P20582	10.1016/j.ejmech.2015.04.007	CC(NCCSC(C(Cc1ccccc1)NC(Nc1c(C([O-])=O)sc(-c(cc2)ccc2OC)c1)=O)=O)=O	InChI=1S/C26H27N3O6S2/c1-16(30)27-12-13-36-25(33)21(14-17-6-4-3-5-7-17)29-26(34)28-20-15-22(37-23(20)24(31)32)18-8-10-19(35-2)11-9-18/h3-11,15,21H,12-14H2,1-2H3,(H,27,30)(H,31,32)(H2,28,29,34)/p-1/t21-/m0/s1	LWQPAGFHLYPLGL-NRFANRHFSA-M	540.639	540.639	540.126302	1.01	-5.622	9	3	407.42	0.36491	190.2	3.7802	37	11	0	11	1	12	3	3	3	17	9	4	3	0	0
44	dg\B@@S[rJIYQIPj[TpADAAP	T_P20582_PqsD_A_19183	T_P20582_PqsD_A_19183	19183	=	51000	nM	IC50	0.42	22.1	6.43	907956	Pseudomonas aeruginosa	1	2-heptyl-4(1H)-quinolone synthase PqsD	PqsD	Pseudomonas aeruginosa	Target is a single protein chain	P20582	10.1016/j.ejmech.2014.11.055	COC(/C=C/c(cc1)cc(O)c1O)=O	InChI=1S/C10H10O4/c1-14-10(13)5-3-7-2-4-8(11)9(12)6-7/h2-6,11-12H,1H3	OCNYGKNIVPVPPX-UHFFFAOYSA-N	194.185	194.185	194.05791	1.2104	-1.535	4	2	152.47	0.32295	66.76	-4.3625	14	4	0	4	0	3	1	1	1	6	4	0	0	0	0
45	dklBB@QSSlbfRbRagVj@H`@@	T_P20582_PqsD_A_223903	T_P20582_PqsD_A_223903	223903	=	27000	nM	IC50	0.48	25.08	5.88	907956	Pseudomonas aeruginosa	1	2-heptyl-4(1H)-quinolone synthase PqsD	PqsD	Pseudomonas aeruginosa	Target is a single protein chain	P20582	10.1016/j.ejmech.2014.11.055	[O-]C(CCc(cc1)cc(O)c1O)=O	InChI=1S/C9H10O4/c10-7-3-1-6(5-8(7)11)2-4-9(12)13/h1,3,5,10-11H,2,4H2,(H,12,13)/p-1	DZAUWHJDUNRCTF-UHFFFAOYSA-M	181.166	181.166	181.050085	-1.1702	-1.272	4	2	138.76	0.3857	80.59	-2.4934	13	4	0	4	0	3	1	1	1	6	5	0	0	0	0
46	foAXb@JLUjshH@DYIHYdlhdJUgKP@UJP@@	T_P20582_PqsD_A_2320919	T_P20582_PqsD_A_2320919	2320919	=	21000	nM	IC50	0.43	20.68	4.52	1205533	Pseudomonas aeruginosa	1	2-heptyl-4(1H)-quinolone synthase PqsD	PqsD	Pseudomonas aeruginosa	Target is a single protein chain	P20582	10.1021/acs.jmedchem.8b00540	CS(c(nc1)ncc1-n1nnnc1)(=O)=O	InChI=1S/C6H6N6O2S/c1-15(13,14)6-7-2-5(3-8-6)12-4-9-10-11-12/h2-4H,1H3	LUNFCNVZZDFKGY-UHFFFAOYSA-N	226.22	226.22	226.027294	-1.7609	-1.097	8	0	156.86	0.57567	111.9	0.43119	15	9	0	9	0	2	2	2	2	11	2	3	0	0	0
47	fbuhb@JLmyLD@BLddLRRVRTRTmIrmAAEURd@@	T_P20582_PqsD_A_2331544	T_P20582_PqsD_A_2331544	2331544	=	1700	nM	IC50	0.39	19.53	6.37	1205533	Pseudomonas aeruginosa	1	2-heptyl-4(1H)-quinolone synthase PqsD	PqsD	Pseudomonas aeruginosa	Target is a single protein chain	P20582	10.1021/acs.jmedchem.8b00540	CCCCCCS(c(nc1)ncc1-n1nncc1)(=O)=O	InChI=1S/C12H17N5O2S/c1-2-3-4-5-8-20(18,19)12-13-9-11(10-14-12)17-7-6-15-16-17/h6-7,9-10H,2-5,8H2,1H3	QUSPFYUEXFBGQR-UHFFFAOYSA-N	295.366	295.366	295.110295	0.4695	-1.834	7	0	226.9	0.34963	99.01	-16.775	20	8	0	8	0	7	2	2	2	11	7	3	0	0	0
48	dklL@@PtfWYWWVi`@`HJ@	T_P20582_PqsD_A_249403	T_P20582_PqsD_A_249403	249403	=	22	%	Inhibition	0	0	0	907957	Pseudomonas aeruginosa	1	2-heptyl-4(1H)-quinolone synthase PqsD	PqsD	Pseudomonas aeruginosa	Target is a single protein chain	P20582	10.1016/j.ejmech.2014.11.055	COC(/C=C/c(cc1)ccc1O)=O	InChI=1S/C10H10O3/c1-13-10(12)7-4-8-2-5-9(11)6-3-8/h2-7,11H,1H3	NITWSHWHQAQBAW-UHFFFAOYSA-N	178.186	178.186	178.062995	1.5561	-1.831	3	1	146.12	0.24733	46.53	-4.3625	13	3	0	3	0	3	1	1	1	6	3	2	0	0	0
49	dmvLAHAEbTyInYTYZ@``@@	T_P20582_PqsD_A_292909	T_P20582_PqsD_A_292909	292909	=	2000	nM	IC50	0.71	37.21	8.99	917826	Pseudomonas aeruginosa	1	2-heptyl-4(1H)-quinolone synthase PqsD	PqsD	Pseudomonas aeruginosa	Target is a single protein chain	P20582	10.1016/j.ejmech.2015.04.007	[O-][N+](c1c(CO)cccc1)=O	InChI=1S/C7H7NO3/c9-5-6-3-1-2-4-7(6)8(10)11/h1-4,9H,5H2	BWRBVBFLFQKBPT-UHFFFAOYSA-N	153.137	153.137	153.042594	0.1407	-1.96	4	1	117.04	0.37184	66.05	-7.4305	11	4	0	4	0	2	1	1	1	6	3	0	0	0	0
50	fmgQQDIQxHHy`qBAD~rJJIRJqIJUQQJIbnk``VJjZBA`@@@	T_P20582_PqsD_A_298684	T_P20582_PqsD_A_298684	298684	=	65000	nM	IC50	0.21	9.2	4.03	1205530	Pseudomonas aeruginosa	1	2-heptyl-4(1H)-quinolone synthase PqsD	PqsD	Pseudomonas aeruginosa	Target is a single protein chain	P20582	10.1021/acs.jmedchem.8b00540	CCN(CC)S(c(cc(cc1)C(Nc(cccc2)c2C([O-])=O)=O)c1Br)(=O)=O	InChI=1S/C18H19BrN2O5S/c1-3-21(4-2)27(25,26)16-11-12(9-10-14(16)19)17(22)20-15-8-6-5-7-13(15)18(23)24/h5-11H,3-4H2,1-2H3,(H,20,22)(H,23,24)/p-1	VNOMZKMKBNFCMC-UHFFFAOYSA-M	454.32	454.32	453.011979	0.9726	-3.714	7	1	297.06	0.2826	114.99	2.1206	27	9	0	9	0	6	2	2	2	12	6	3	2	0	0
51	eodXB@HF@DMHdNrJZJIKPqISIQQIIXQPIIZxyyhHHX@b`@@@@@@@	T_P20582_PqsD_A_298808	T_P20582_PqsD_A_298808	298808	=	35000	nM	IC50	0.2	10.88	5.89	1205530	Pseudomonas aeruginosa	1	2-heptyl-4(1H)-quinolone synthase PqsD	PqsD	Pseudomonas aeruginosa	Target is a single protein chain	P20582	10.1021/acs.jmedchem.8b00540	[O-]C(c(cccc1)c1NC(c(cc1)cc(Oc2ccccc2)c1-c1ccccc1)=O)=O	InChI=1S/C26H19NO4/c28-25(27-23-14-8-7-13-22(23)26(29)30)19-15-16-21(18-9-3-1-4-10-18)24(17-19)31-20-11-5-2-6-12-20/h1-17H,(H,27,28)(H,29,30)/p-1	RYMAXBJFTSZAJG-UHFFFAOYSA-M	408.432	408.432	408.123584	3.271	-7.524	5	1	317.03	0.195	78.46	0.83589	31	5	0	5	0	6	4	4	4	24	2	4	1	0	0
52	dklBB@QSSlbfRbRagVf@H`Hr@	T_P20582_PqsD_A_37812	T_P20582_PqsD_A_37812	37812	=	26	%	Inhibition	0	0	0	907957	Pseudomonas aeruginosa	1	2-heptyl-4(1H)-quinolone synthase PqsD	PqsD	Pseudomonas aeruginosa	Target is a single protein chain	P20582	10.1016/j.ejmech.2014.11.055	[O-]C(/C=C/c(cc1)cc(O)c1O)=O	InChI=1S/C9H8O4/c10-7-3-1-6(5-8(7)11)2-4-9(12)13/h1-5,10-11H,(H,12,13)/p-1	QAIPRVGONGVQAS-UHFFFAOYSA-M	179.151	179.151	179.034435	-1.2935	-1.407	4	2	137.74	0.38856	80.59	-0.60139	13	4	0	4	0	2	1	1	1	6	3	0	0	0	0
53	dmtDB@QNR[VUeVf@@BL`	T_P20582_PqsD_A_37915	T_P20582_PqsD_A_37915	37915	=	33	%	Inhibition	0	0	0	907957	Pseudomonas aeruginosa	1	2-heptyl-4(1H)-quinolone synthase PqsD	PqsD	Pseudomonas aeruginosa	Target is a single protein chain	P20582	10.1016/j.ejmech.2014.11.055	[O-]C(/C=C/c1ccccc1)=O	InChI=1S/C9H8O2/c10-9(11)7-6-8-4-2-1-3-5-8/h1-7H,(H,10,11)/p-1	WBYWAXJHAXSJNI-UHFFFAOYSA-M	147.153	147.153	147.044605	-0.6021	-1.999	2	0	125.04	0.21849	40.13	-0.65021	11	2	0	2	0	2	1	1	1	6	1	2	0	0	0
54	dklL@@PtfWYWWVj`@`@@	T_P20582_PqsD_A_442838	T_P20582_PqsD_A_442838	442838	<	10	%	Inhibition	0	0	0	907957	Pseudomonas aeruginosa	1	2-heptyl-4(1H)-quinolone synthase PqsD	PqsD	Pseudomonas aeruginosa	Target is a single protein chain	P20582	10.1016/j.ejmech.2014.11.055	COC(CCc(cc1)ccc1O)=O	InChI=1S/C10H12O3/c1-13-10(12)7-4-8-2-5-9(11)6-3-8/h2-3,5-6,11H,4,7H2,1H3	XRAMJHXWXCMGJM-UHFFFAOYSA-N	180.202	180.202	180.078645	1.6794	-1.696	3	1	147.14	0.24562	46.53	-10.303	13	3	0	3	0	4	1	1	1	6	5	2	0	0	0
55	dg\BB@Q[Sdfue[Yui`BJ@cH	T_P20582_PqsD_A_47409	T_P20582_PqsD_A_47409	47409	<	10	%	Inhibition	0	0	0	907957	Pseudomonas aeruginosa	1	2-heptyl-4(1H)-quinolone synthase PqsD	PqsD	Pseudomonas aeruginosa	Target is a single protein chain	P20582	10.1016/j.ejmech.2014.11.055	COc(cc(/C=C/C([O-])=O)cc1)c1O	InChI=1S/C10H10O4/c1-14-9-6-7(2-4-8(9)11)3-5-10(12)13/h2-6,11H,1H3,(H,12,13)/p-1	KSEBMYQBYZTDHS-UHFFFAOYSA-M	193.177	193.177	193.050085	-1.0178	-1.721	4	1	153.65	0.32815	69.59	-0.44795	14	4	0	4	0	3	1	1	1	6	4	0	0	0	0
56	deTLB@PTyImYQeiffBL`	T_P20582_PqsD_A_81565	T_P20582_PqsD_A_81565	81565	=	12	%	Inhibition	0	0	0	907957	Pseudomonas aeruginosa	1	2-heptyl-4(1H)-quinolone synthase PqsD	PqsD	Pseudomonas aeruginosa	Target is a single protein chain	P20582	10.1016/j.ejmech.2014.11.055	[O-]C(/C=C/c1cocc1)=O	InChI=1S/C7H6O3/c8-7(9)2-1-6-3-4-10-5-6/h1-5H,(H,8,9)/p-1	JHAPZUDWRRBZHZ-UHFFFAOYSA-M	137.114	137.114	137.02387	-1.4674	-1.657	3	0	114.73	0.36111	53.27	-0.5121	10	3	0	3	0	2	1	1	1	5	1	0	0	0	0
57	dcLD@@QIevUWVi`@@`h	T_P20582_PqsD_A_81886	T_P20582_PqsD_A_81886	81886	<	10	%	Inhibition	0	0	0	907957	Pseudomonas aeruginosa	1	2-heptyl-4(1H)-quinolone synthase PqsD	PqsD	Pseudomonas aeruginosa	Target is a single protein chain	P20582	10.1016/j.ejmech.2014.11.055	COC(/C=C/c1ccccc1)=O	InChI=1S/C10H10O2/c1-12-10(11)8-7-9-5-3-2-4-6-9/h2-8H,1H3	CCRCUPLGCSFEDV-UHFFFAOYSA-N	162.187	162.187	162.06808	1.9018	-2.127	2	0	139.77	0.16484	26.3	-4.4355	12	2	0	2	0	3	1	1	1	6	2	2	0	0	0
58	foAa@@D@rJIJJIIEVkNZj`hB@@@	T_P25084_LasR_A_1167116	T_P25084_LasR_A_1167116	1167116	=	1	%	Inhibition	0	0	0	605344	Pseudomonas aeruginosa PAO1	2	Transcriptional activator protein lasR	LasR	Pseudomonas aeruginosa (strain ATCC 15692 / PAO1 / 1C / PRS 101 / LMG12228)	Target is a single protein chain	P25084	10.1016/j.bmc.2011.06.072	O=C(Cc1ccccc1)NC1CCCC1	InChI=1S/C13H17NO/c15-13(14-12-8-4-5-9-12)10-11-6-2-1-3-7-11/h1-3,6-7,12H,4-5,8-10H2,(H,14,15)	CWXWFAICHWYIPH-UHFFFAOYSA-N	203.284	203.284	203.131014	2.3102	-2.89	2	1	170.27	0.14389	29.1	-0.52699	15	2	0	2	0	3	2	2	1	6	6	4	1	0	0
59	fdia@@D@RYVUWuUFZhHHjh@@	T_P25084_LasR_A_1167117	T_P25084_LasR_A_1167117	1167117	=	5	%	Inhibition	0	0	0	605344	Pseudomonas aeruginosa PAO1	2	Transcriptional activator protein lasR	LasR	Pseudomonas aeruginosa (strain ATCC 15692 / PAO1 / 1C / PRS 101 / LMG12228)	Target is a single protein chain	P25084	10.1016/j.bmc.2011.06.072	CCCCCCCCCC(Nc1ccccc1)=O	InChI=1S/C16H25NO/c1-2-3-4-5-6-7-11-14-16(18)17-15-12-9-8-10-13-15/h8-10,12-13H,2-7,11,14H2,1H3,(H,17,18)	FGFCGFFGAXRCJG-UHFFFAOYSA-N	247.381	247.381	247.193614	4.9985	-4.118	2	1	224.81	0.10898	29.1	-20.172	18	2	0	2	0	9	1	1	1	6	9	2	1	0	0
60	fhiaB@ERAbILkk[JtYxL@EM@@@@@	T_P25084_LasR_A_1167119	T_P25084_LasR_A_1167119	1167119	=	12	%	Inhibition	0	0	0	605344	Pseudomonas aeruginosa PAO1	2	Transcriptional activator protein lasR	LasR	Pseudomonas aeruginosa (strain ATCC 15692 / PAO1 / 1C / PRS 101 / LMG12228)	Target is a single protein chain	P25084	10.1016/j.bmc.2011.06.072	O=C(Cc(cc1)ccc1Br)Nc1ccccc1	InChI=1S/C14H12BrNO/c15-12-8-6-11(7-9-12)10-14(17)16-13-4-2-1-3-5-13/h1-9H,10H2,(H,16,17)	SLKCNPUZXOUDEZ-UHFFFAOYSA-N	290.159	290.159	289.010225	3.5304	-3.927	2	1	194.62	0.12589	29.1	-0.84823	17	3	0	3	0	3	2	2	2	12	1	4	1	0	0
61	fju``@D@Ddrlr{zjzluPLDUUP@@	T_P25084_LasR_A_1167120	T_P25084_LasR_A_1167120	1167120	=	29	%	Inhibition	0	0	0	605344	Pseudomonas aeruginosa PAO1	2	Transcriptional activator protein lasR	LasR	Pseudomonas aeruginosa (strain ATCC 15692 / PAO1 / 1C / PRS 101 / LMG12228)	Target is a single protein chain	P25084	10.1016/j.bmc.2011.06.072	CCCCCCCCCC(CC(Nc1ccccc1)=O)=O	InChI=1S/C18H27NO2/c1-2-3-4-5-6-7-11-14-17(20)15-18(21)19-16-12-9-8-10-13-16/h8-10,12-13H,2-7,11,14-15H2,1H3,(H,19,21)	GYOZLHQAMICVMN-UHFFFAOYSA-N	289.417	289.417	289.204179	4.8543	-4.31	3	1	256.32	0.14646	46.17	-26.003	21	3	0	3	0	11	1	1	1	6	10	2	1	0	0
62	fek`P@D@y{JSJlvjvknm`mULDEEUUP@@	T_P25084_LasR_A_1167122	T_P25084_LasR_A_1167122	1167122	=	9	%	Inhibition	0	0	0	605344	Pseudomonas aeruginosa PAO1	2	Transcriptional activator protein lasR	LasR	Pseudomonas aeruginosa (strain ATCC 15692 / PAO1 / 1C / PRS 101 / LMG12228)	Target is a single protein chain	P25084	10.1016/j.bmc.2011.06.072	CCCCCCCCCC(CC(NCc(cc1)cc(OC)c1OC)=O)=O	InChI=1S/C21H33NO4/c1-4-5-6-7-8-9-10-11-18(23)15-21(24)22-16-17-12-13-19(25-2)20(14-17)26-3/h12-14H,4-11,15-16H2,1-3H3,(H,22,24)	NSEASGMFNLLOMY-UHFFFAOYSA-N	363.496	363.496	363.240959	4.4237	-4.162	5	1	314.6	0.1829	64.63	-25.383	26	5	0	5	0	14	1	1	1	6	15	0	1	0	0
63	fg ``@D@ydTRRbrbTTRRRVqRJMlvjfjh@`BBj@@@	T_P25084_LasR_A_1167123	T_P25084_LasR_A_1167123	1167123	=	8	%	Inhibition	0	0	0	605344	Pseudomonas aeruginosa PAO1	2	Transcriptional activator protein lasR	LasR	Pseudomonas aeruginosa (strain ATCC 15692 / PAO1 / 1C / PRS 101 / LMG12228)	Target is a single protein chain	P25084	10.1016/j.bmc.2011.06.072	CCCCCCCCCC(CC(NCCC(c1ccccc1)c1ccccc1)=O)=O	InChI=1S/C27H37NO2/c1-2-3-4-5-6-7-14-19-25(29)22-27(30)28-21-20-26(23-15-10-8-11-16-23)24-17-12-9-13-18-24/h8-13,15-18,26H,2-7,14,19-22H2,1H3,(H,28,30)	UHGVXJUDJOGNHZ-UHFFFAOYSA-N	407.596	407.596	407.282429	6.9758	-5.657	3	1	356.1	0.10542	46.17	-25.268	30	3	0	3	0	15	2	2	2	12	13	8	1	0	0
64	fn}`b@AJlBPRYWUmmUUhr@Biijjj@@@	T_P25084_LasR_A_1167124	T_P25084_LasR_A_1167124	1167124	=	13	%	Inhibition	0	0	0	605344	Pseudomonas aeruginosa PAO1	2	Transcriptional activator protein lasR	LasR	Pseudomonas aeruginosa (strain ATCC 15692 / PAO1 / 1C / PRS 101 / LMG12228)	Target is a single protein chain	P25084	10.1016/j.bmc.2011.06.072	CCCCCCCCCC(CC(NCc(cc1)ccc1F)=O)=O	InChI=1S/C19H28FNO2/c1-2-3-4-5-6-7-8-9-18(22)14-19(23)21-15-16-10-12-17(20)13-11-16/h10-13H,2-9,14-15H2,1H3,(H,21,23)	ZOSUGRYIFYSJNF-UHFFFAOYSA-N	321.434	321.434	321.210407	4.6645	-4.44	3	1	276.43	0.1358	46.17	-26.827	23	4	0	4	0	12	1	1	1	6	11	2	1	0	0
65	fn}`b@AJlBPrJJIHjYSIIIIgHBBffjjh@@	T_P25084_LasR_A_1167125	T_P25084_LasR_A_1167125	1167125	=	13	%	Inhibition	0	0	0	605344	Pseudomonas aeruginosa PAO1	2	Transcriptional activator protein lasR	LasR	Pseudomonas aeruginosa (strain ATCC 15692 / PAO1 / 1C / PRS 101 / LMG12228)	Target is a single protein chain	P25084	10.1016/j.bmc.2011.06.072	CCCCCCCCCC(CC(NCc(cccc1)c1F)=O)=O	InChI=1S/C19H28FNO2/c1-2-3-4-5-6-7-8-12-17(22)14-19(23)21-15-16-11-9-10-13-18(16)20/h9-11,13H,2-8,12,14-15H2,1H3,(H,21,23)	SDNCDURAFJTIKS-UHFFFAOYSA-N	321.434	321.434	321.210407	4.6645	-4.44	3	1	276.43	0.1358	46.17	-26.827	23	4	0	4	0	12	1	1	1	6	11	0	1	0	0
66	fac`a@IZ\BPYHYEDeDTieLdddj\`BJffjjh@@	T_P25084_LasR_A_1167126	T_P25084_LasR_A_1167126	1167126	=	16	%	Inhibition	0	0	0	605344	Pseudomonas aeruginosa PAO1	2	Transcriptional activator protein lasR	LasR	Pseudomonas aeruginosa (strain ATCC 15692 / PAO1 / 1C / PRS 101 / LMG12228)	Target is a single protein chain	P25084	10.1016/j.bmc.2011.06.072	CCCCCCCCCC(CC(NCc1cc(F)cc(F)c1)=O)=O	InChI=1S/C19H27F2NO2/c1-2-3-4-5-6-7-8-9-18(23)13-19(24)22-14-15-10-16(20)12-17(21)11-15/h10-12H,2-9,13-14H2,1H3,(H,22,24)	OTQSQFFUJHXERI-UHFFFAOYSA-N	339.424	339.424	339.200985	4.7653	-4.754	3	1	282.78	0.13275	46.17	-26.827	24	5	0	5	0	12	1	1	1	6	11	3	1	0	0
67	fac`a@IZ\BPyHYEEDhjieLdddfB`Hbffjjh@@	T_P25084_LasR_A_1167127	T_P25084_LasR_A_1167127	1167127	=	5	%	Inhibition	0	0	0	605344	Pseudomonas aeruginosa PAO1	2	Transcriptional activator protein lasR	LasR	Pseudomonas aeruginosa (strain ATCC 15692 / PAO1 / 1C / PRS 101 / LMG12228)	Target is a single protein chain	P25084	10.1016/j.bmc.2011.06.072	CCCCCCCCCC(CC(NCc(c(F)ccc1)c1F)=O)=O	InChI=1S/C19H27F2NO2/c1-2-3-4-5-6-7-8-10-15(23)13-19(24)22-14-16-17(20)11-9-12-18(16)21/h9,11-12H,2-8,10,13-14H2,1H3,(H,22,24)	UPYVOEVPLUTGKP-UHFFFAOYSA-N	339.424	339.424	339.200985	4.7653	-4.754	3	1	282.78	0.13275	46.17	-26.827	24	5	0	5	0	12	1	1	1	6	11	3	1	0	0
68	fjua`@D@yKHhdeELdbddcVZjZZjji@@	T_P25084_LasR_A_1167128	T_P25084_LasR_A_1167128	1167128	=	26	%	Inhibition	0	0	0	605344	Pseudomonas aeruginosa PAO1	2	Transcriptional activator protein lasR	LasR	Pseudomonas aeruginosa (strain ATCC 15692 / PAO1 / 1C / PRS 101 / LMG12228)	Target is a single protein chain	P25084	10.1016/j.bmc.2011.06.072	CCCCCCCCCC(CC(NCc1ccco1)=O)=O	InChI=1S/C17H27NO3/c1-2-3-4-5-6-7-8-10-15(19)13-17(20)18-14-16-11-9-12-21-16/h9,11-12H,2-8,10,13-14H2,1H3,(H,18,20)	FNRDSKYFGNXTHJ-UHFFFAOYSA-N	293.405	293.405	293.199094	3.7524	-3.808	4	1	259.77	0.19883	59.31	-25.065	21	4	0	4	0	12	1	1	1	5	11	0	1	0	0
69	fisPPBHJ@`whRclbfbRaRfTrRRRxIh@Jffjjh@@	T_P25084_LasR_A_1167131	T_P25084_LasR_A_1167131	1167131	=	17	%	Inhibition	0	0	0	605344	Pseudomonas aeruginosa PAO1	2	Transcriptional activator protein lasR	LasR	Pseudomonas aeruginosa (strain ATCC 15692 / PAO1 / 1C / PRS 101 / LMG12228)	Target is a single protein chain	P25084	10.1016/j.bmc.2011.06.072	CCCCCCCCCC(CC(NCc1cccc([N+]([O-])=O)c1)=O)=O	InChI=1S/C19H28N2O4/c1-2-3-4-5-6-7-8-12-18(22)14-19(23)20-15-16-10-9-11-17(13-16)21(24)25/h9-11,13H,2-8,12,14-15H2,1H3,(H,20,23)	ACSLVOGGNGMQPU-UHFFFAOYSA-N	348.441	348.441	348.204908	3.6421	-4.586	6	1	293.75	0.23135	91.99	-30.511	25	6	0	6	0	13	1	1	1	6	12	0	1	0	0
70	faca`@D@yEIeV[U]Uumyji``bjj`@@	T_P25084_LasR_A_1167132	T_P25084_LasR_A_1167132	1167132	=	38	%	Inhibition	0	0	0	605344	Pseudomonas aeruginosa PAO1	2	Transcriptional activator protein lasR	LasR	Pseudomonas aeruginosa (strain ATCC 15692 / PAO1 / 1C / PRS 101 / LMG12228)	Target is a single protein chain	P25084	10.1016/j.bmc.2011.06.072	CCCCCCCCCC(CC(NCc(cc1)ccc1OC)=O)=O	InChI=1S/C20H31NO3/c1-3-4-5-6-7-8-9-10-18(22)15-20(23)21-16-17-11-13-19(24-2)14-12-17/h11-14H,3-10,15-16H2,1-2H3,(H,21,23)	IDHJMCULMVPEFD-UHFFFAOYSA-N	333.47	333.47	333.230394	4.4937	-4.144	4	1	292.34	0.16262	55.4	-25.383	24	4	0	4	0	13	1	1	1	6	13	2	1	0	0
71	fn}``@D@xdrkNrj~kzKUSTDDUT@@@	T_P25084_LasR_A_1167133	T_P25084_LasR_A_1167133	1167133	=	5	%	Inhibition	0	0	0	605344	Pseudomonas aeruginosa PAO1	2	Transcriptional activator protein lasR	LasR	Pseudomonas aeruginosa (strain ATCC 15692 / PAO1 / 1C / PRS 101 / LMG12228)	Target is a single protein chain	P25084	10.1016/j.bmc.2011.06.072	CCCCCCCCCC(CC(NCCc1ccccc1)=O)=O	InChI=1S/C20H31NO2/c1-2-3-4-5-6-7-11-14-19(22)17-20(23)21-16-15-18-12-9-8-10-13-18/h8-10,12-13H,2-7,11,14-17H2,1H3,(H,21,23)	OZTORYKNULRIFE-UHFFFAOYSA-N	317.471	317.471	317.235479	4.9938	-4.238	3	1	283.84	0.13226	46.17	-25.268	23	3	0	3	0	13	1	1	1	6	12	2	1	0	0
72	fje`P@J@PKRSJo[ZjjuUMMUUP@@	T_P25084_LasR_A_1167134	T_P25084_LasR_A_1167134	1167134	=	11	%	Inhibition	0	0	0	605344	Pseudomonas aeruginosa PAO1	2	Transcriptional activator protein lasR	LasR	Pseudomonas aeruginosa (strain ATCC 15692 / PAO1 / 1C / PRS 101 / LMG12228)	Target is a single protein chain	P25084	10.1016/j.bmc.2011.06.072	CCCCCCCCCC(CC(NCC(OCC)=O)=O)=O	InChI=1S/C16H29NO4/c1-3-5-6-7-8-9-10-11-14(18)12-15(19)17-13-16(20)21-4-2/h3-13H2,1-2H3,(H,17,19)	XIHOIGVOPPMEJL-UHFFFAOYSA-N	299.409	299.409	299.209659	3.1098	-3.006	5	1	264.09	0.22939	72.47	-30.37	21	5	0	5	0	14	0	0	0	0	14	0	1	0	0
73	fekQR@BYqyOQ`bDemUUUmmfQsijjjiijfjAZ@@	T_P25084_LasR_A_1170720	T_P25084_LasR_A_1170720	1170720	=	1100	nM	IC50	0.31	15.32	5.87	606887	Pseudomonas aeruginosa	2	Transcriptional activator protein lasR	LasR	Pseudomonas aeruginosa (strain ATCC 15692 / PAO1 / 1C / PRS 101 / LMG12228)	Target is a single protein chain	P25084	10.1016/j.bmc.2011.07.044	O=C(CCCCCCCCCNC(CCl)=O)CC(NC(CCO1)C1=O)=O	InChI=1S/C18H29ClN2O5/c19-13-17(24)20-10-7-5-3-1-2-4-6-8-14(22)12-16(23)21-15-9-11-26-18(15)25/h15H,1-13H2,(H,20,24)(H,21,23)/t15-/m0/s1	FMEFMSUNWVCETI-HNNXBMFYSA-N	388.89	388.89	388.1765	1.9421	-3.368	7	2	310.72	0.27382	101.57	-12.349	26	8	0	8	1	14	1	1	0	0	15	0	2	0	0
74	ffma`@B@d[HhhdmBiddddpSUUMMUUUAD@@	T_P25084_LasR_A_1170721	T_P25084_LasR_A_1170721	1170721	=	10000	nM	IC50	0.31	16.16	7.91	606887	Pseudomonas aeruginosa	2	Transcriptional activator protein lasR	LasR	Pseudomonas aeruginosa (strain ATCC 15692 / PAO1 / 1C / PRS 101 / LMG12228)	Target is a single protein chain	P25084	10.1016/j.bmc.2011.07.044	CCCCCCCCCC(CC(N[C@@H](CCCC1)C1=O)=O)=O	InChI=1S/C18H31NO3/c1-2-3-4-5-6-7-8-11-15(20)14-18(22)19-16-12-9-10-13-17(16)21/h16H,2-14H2,1H3,(H,19,22)/t16-/m0/s1	JDVHCWYKJODEND-INIZCTEOSA-N	309.448	309.448	309.230394	3.9929	-4.029	4	1	268.35	0.18849	63.24	-24.028	22	4	0	4	1	11	1	1	0	0	15	0	1	0	0
75	fjuH`DJLxHBD\dvrzjjj|DuRuUUUT@@	T_P25084_LasR_A_1170722	T_P25084_LasR_A_1170722	1170722	=	30	nM	IC50	0.49	25.38	9.3	606887	Pseudomonas aeruginosa	2	Transcriptional activator protein lasR	LasR	Pseudomonas aeruginosa (strain ATCC 15692 / PAO1 / 1C / PRS 101 / LMG12228)	Target is a single protein chain	P25084	10.1016/j.bmc.2011.07.044	CCCCCCCCCCCCn1nnc(CC([O-])=O)n1	InChI=1S/C15H28N4O2/c1-2-3-4-5-6-7-8-9-10-11-12-19-17-14(16-18-19)13-15(20)21/h2-13H2,1H3,(H,20,21)/p-1	XXSUYIPTSOFKRD-UHFFFAOYSA-M	295.405	295.405	295.213401	1.93	-2.039	6	0	261.4	0.25669	83.73	-19.531	21	6	0	6	0	13	1	1	1	5	14	0	0	0	0
76	fbe`b@FXD@HRf_[UUUIRfjZjjjhDh@@	T_P25084_LasR_A_1170723	T_P25084_LasR_A_1170723	1170723	=	40	nM	IC50	0.51	24.7	16.02	606887	Pseudomonas aeruginosa	2	Transcriptional activator protein lasR	LasR	Pseudomonas aeruginosa (strain ATCC 15692 / PAO1 / 1C / PRS 101 / LMG12228)	Target is a single protein chain	P25084	10.1016/j.bmc.2011.07.044	CCCCCCCCCCCC(NC(CCS1)C1=O)=O	InChI=1S/C16H29NO2S/c1-2-3-4-5-6-7-8-9-10-11-15(18)17-14-12-13-20-16(14)19/h14H,2-13H2,1H3,(H,17,18)/t14-/m1/s1	YYLFSIAHXSJQKX-CQSZACIVSA-N	299.477	299.477	299.191899	3.9963	-3.402	3	1	254.33	0.21637	71.47	-19.231	20	4	0	4	1	11	1	1	0	0	15	0	1	0	0
77	do~L`Fp]@HRf_[[RjfjZZjBh@	T_P25084_LasR_A_1174026	T_P25084_LasR_A_1174026	1174026	=	13000	nM	IC50	0	0	0	605297	Pseudomonas aeruginosa PAO1	2	Transcriptional activator protein lasR	LasR	Pseudomonas aeruginosa (strain ATCC 15692 / PAO1 / 1C / PRS 101 / LMG12228)	Target is a single protein chain	P25084	10.1016/j.bmc.2011.06.071	CCCC(CC(NC(CCS1)C1=O)=O)=O	InChI=1S/C10H15NO3S/c1-2-3-7(12)6-9(13)11-8-4-5-15-10(8)14/h8H,2-6H2,1H3,(H,11,13)/t8-/m1/s1	CBTLHSMHNIHVBP-MRVPVSSYSA-N	229.299	229.299	229.077264	0.2169	-1.434	4	1	175.76	0.38729	88.54	-6.5693	15	5	0	5	1	5	1	1	0	0	8	0	1	0	0
78	fn}PR@DAMxmPABRjjjvvsMVkUUTtuSUBM@@	T_P25084_LasR_A_1174029	T_P25084_LasR_A_1174029	1174029	=	3.00E+05	nM	IC50	0	0	0	607765	Pseudomonas aeruginosa	2	Transcriptional activator protein lasR	LasR	Pseudomonas aeruginosa (strain ATCC 15692 / PAO1 / 1C / PRS 101 / LMG12228)	Target is a single protein chain	P25084	10.1021/jm901742e	O=C(CCCCCCCCN=C=S)CC(NC(CCO1)C1=O)=O	InChI=1S/C16H24N2O4S/c19-13(7-5-3-1-2-4-6-9-17-12-23)11-15(20)18-14-8-10-22-16(14)21/h14H,1-11H2,(H,18,20)/t14-/m0/s1	NBIUMCFAVYHTJQ-AWEZNQCLSA-N	340.443	340.443	340.145678	3.1967	-3.369	6	1	283.85	0.35262	116.92	-15.238	23	7	0	7	1	12	1	1	0	0	14	0	1	0	0
79	facPR@DQlFkPABRjjjmmlrwjuUUSSUMTDt@@	T_P25084_LasR_A_1174030	T_P25084_LasR_A_1174030	1174030	=	113000	nM	IC50	0	0	0	607765	Pseudomonas aeruginosa	2	Transcriptional activator protein lasR	LasR	Pseudomonas aeruginosa (strain ATCC 15692 / PAO1 / 1C / PRS 101 / LMG12228)	Target is a single protein chain	P25084	10.1021/jm901742e	O=C(CCCCCCCCCN=C=S)CC(NC(CCO1)C1=O)=O	InChI=1S/C17H26N2O4S/c20-14(12-16(21)19-15-9-11-23-17(15)22)8-6-4-2-1-3-5-7-10-18-13-24/h15H,1-12H2,(H,19,21)/t15-/m0/s1	OGDSYRZYJUKJBP-HNNXBMFYSA-N	354.469	354.469	354.161328	3.6511	-3.639	6	1	297.61	0.33631	116.92	-15.238	24	7	0	7	1	13	1	1	0	0	15	0	1	0	0
80	facPR@DQlFkPABRjjjmmlrwjuUUSSUMTDt@@	T_P25084_LasR_A_1174030	T_P25084_LasR_A_1174030	1174030	=	30000	nM	IC50	0.26	12.76	5.33	920614	Pseudomonas aeruginosa	2	Transcriptional activator protein lasR	LasR	Pseudomonas aeruginosa (strain ATCC 15692 / PAO1 / 1C / PRS 101 / LMG12228)	Target is a single protein chain	P25084	10.1021/ml500459f	O=C(CCCCCCCCCN=C=S)CC(NC(CCO1)C1=O)=O	InChI=1S/C17H26N2O4S/c20-14(12-16(21)19-15-9-11-23-17(15)22)8-6-4-2-1-3-5-7-10-18-13-24/h15H,1-12H2,(H,19,21)/t15-/m0/s1	OGDSYRZYJUKJBP-HNNXBMFYSA-N	354.469	354.469	354.161328	3.6511	-3.639	6	1	297.61	0.33631	116.92	-15.238	24	7	0	7	1	13	1	1	0	0	15	0	1	0	0
81	facPR@DQlFkPABRjjjmmlrwjuUUSSUMTDt@@	T_P25084_LasR_A_1174030	T_P25084_LasR_A_1174030	1174030	=	134000	nM	IC50	0	0	0	1205521	Pseudomonas aeruginosa	2	Transcriptional activator protein lasR	LasR	Pseudomonas aeruginosa (strain ATCC 15692 / PAO1 / 1C / PRS 101 / LMG12228)	Target is a single protein chain	P25084	10.1021/acs.jmedchem.8b00540	O=C(CCCCCCCCCN=C=S)CC(NC(CCO1)C1=O)=O	InChI=1S/C17H26N2O4S/c20-14(12-16(21)19-15-9-11-23-17(15)22)8-6-4-2-1-3-5-7-10-18-13-24/h15H,1-12H2,(H,19,21)/t15-/m0/s1	OGDSYRZYJUKJBP-HNNXBMFYSA-N	354.469	354.469	354.161328	3.6511	-3.639	6	1	297.61	0.33631	116.92	-15.238	24	7	0	7	1	13	1	1	0	0	15	0	1	0	0
82	fisPR@DI]EoPABRjjjk[[L}FmUUUMMTuPsP@	T_P25084_LasR_A_1174031	T_P25084_LasR_A_1174031	1174031	=	45200	nM	IC50	0	0	0	607765	Pseudomonas aeruginosa	2	Transcriptional activator protein lasR	LasR	Pseudomonas aeruginosa (strain ATCC 15692 / PAO1 / 1C / PRS 101 / LMG12228)	Target is a single protein chain	P25084	10.1021/jm901742e	O=C(CCCCCCCCCCN=C=S)CC(NC(CCO1)C1=O)=O	InChI=1S/C18H28N2O4S/c21-15(13-17(22)20-16-10-12-24-18(16)23)9-7-5-3-1-2-4-6-8-11-19-14-25/h16H,1-13H2,(H,20,22)/t16-/m0/s1	OQQSOMPKHZHULI-INIZCTEOSA-N	368.496	368.496	368.176978	4.1055	-3.909	6	1	311.37	0.32145	116.92	-15.238	25	7	0	7	1	14	1	1	0	0	16	0	1	0	0
83	fekQR@BYqyOQ`qDemUUUmmfQsijjjiijfjAZ@@	T_P25084_LasR_A_1174033	T_P25084_LasR_A_1174033	1174033	=	1.00E+05	nM	IC50	0	0	0	607765	Pseudomonas aeruginosa	2	Transcriptional activator protein lasR	LasR	Pseudomonas aeruginosa (strain ATCC 15692 / PAO1 / 1C / PRS 101 / LMG12228)	Target is a single protein chain	P25084	10.1021/jm901742e	O=C(CCCCCCCCCNC(CBr)=O)CC(NC(CCO1)C1=O)=O	InChI=1S/C18H29BrN2O5/c19-13-17(24)20-10-7-5-3-1-2-4-6-8-14(22)12-16(23)21-15-9-11-26-18(15)25/h15H,1-13H2,(H,20,24)(H,21,23)/t15-/m0/s1	PUZLPYAMDWEIDF-HNNXBMFYSA-N	433.341	433.341	432.125984	2.0731	-3.51	7	2	313.93	0.27102	101.57	-19.821	26	8	0	8	1	14	1	1	0	0	15	0	2	0	0
84	fegPa@IVDdDPNHrJIJZEQQIZFIJTyzOYpACPPPpA@@@@	T_P25084_LasR_A_1174041	T_P25084_LasR_A_1174041	1174041	=	50000	nM	IC50	0.23	11.16	7.39	1205515	Pseudomonas aeruginosa	2	Transcriptional activator protein lasR	LasR	Pseudomonas aeruginosa (strain ATCC 15692 / PAO1 / 1C / PRS 101 / LMG12228)	Target is a single protein chain	P25084	10.1021/acs.jmedchem.8b00540	O=C(c1cc(Cl)ccc1)Nc(cccc1)c1NC(c1cccc(Cl)c1)=O	InChI=1S/C20H14Cl2N2O2/c21-15-7-3-5-13(11-15)19(25)23-17-9-1-2-10-18(17)24-20(26)14-6-4-8-16(22)12-14/h1-12H,(H,23,25)(H,24,26)	GSSGCGPLOMFZQE-UHFFFAOYSA-N	385.249	385.249	384.043232	5.1666	-6.112	4	2	282.04	0.17373	58.2	0.80975	26	6	0	6	0	4	3	3	3	18	0	13	2	0	0
85	flu@P@@\uyIfVWnuv\dZJV`XJ@`H@@@	T_P25084_LasR_A_119594	T_P25084_LasR_A_119594	119594	>	70	%	Inhibition	0	0	0	1205525	Pseudomonas aeruginosa	2	Transcriptional activator protein lasR	LasR	Pseudomonas aeruginosa (strain ATCC 15692 / PAO1 / 1C / PRS 101 / LMG12228)	Target is a single protein chain	P25084	10.1021/acs.jmedchem.8b00540	Oc(ccc1c2OC(c3ccccc3)=CC1=O)c2O	InChI=1S/C15H10O4/c16-11-7-6-10-12(17)8-13(19-15(10)14(11)18)9-4-2-1-3-5-9/h1-8,16,18H	COCYGNDCWFKTMF-UHFFFAOYSA-N	254.24	254.24	254.05791	2.6814	-3.152	4	2	184.68	0.26662	66.76	0.28194	19	4	0	4	0	1	3	3	2	12	3	2	0	0	0
86	deTDPBdLP\QIf[RZfZfBBP	T_P25084_LasR_A_1619436	T_P25084_LasR_A_1619436	1619436	=	46	%	Inhibition	0	0	0	822967	Pseudomonas aeruginosa PAO1	2	Transcriptional activator protein lasR	LasR	Pseudomonas aeruginosa (strain ATCC 15692 / PAO1 / 1C / PRS 101 / LMG12228)	Target is a single protein chain	P25084	10.1016/j.bmc.2014.01.004	CC(C(O/C1=C/Br)=O)=C1Br	InChI=1S/C6H4Br2O2/c1-3-5(8)4(2-7)10-6(3)9/h2H,1H3	DWBIFKKMTVAYDE-UHFFFAOYSA-N	267.904	267.904	265.857802	1.4291	-2.899	2	0	124.9	0.18447	26.3	-6.0556	10	4	0	4	0	0	1	1	0	0	2	0	0	0	0
87	dmLD`BTLQIfUmixYjif`@	T_P25084_LasR_A_1619438	T_P25084_LasR_A_1619438	1619438	=	78	%	Inhibition	0	0	0	822968	Pseudomonas aeruginosa PAO1	2	Transcriptional activator protein lasR	LasR	Pseudomonas aeruginosa (strain ATCC 15692 / PAO1 / 1C / PRS 101 / LMG12228)	Target is a single protein chain	P25084	10.1016/j.bmc.2014.01.004	O=C(C=C1CCC2)OC1=C2Br	InChI=1S/C8H7BrO2/c9-6-3-1-2-5-4-7(10)11-8(5)6/h4H,1-3H2	PUHNFTIYTXTCEA-UHFFFAOYSA-N	215.046	215.046	213.962941	1.4873	-2.808	2	0	121.79	0.18918	26.3	-15.243	11	3	0	3	0	0	2	2	0	0	4	0	0	0	0
88	dclD`BtLQIfUexYVZjZZ@@	T_P25084_LasR_A_1619439	T_P25084_LasR_A_1619439	1619439	=	69	%	Inhibition	0	0	0	822968	Pseudomonas aeruginosa PAO1	2	Transcriptional activator protein lasR	LasR	Pseudomonas aeruginosa (strain ATCC 15692 / PAO1 / 1C / PRS 101 / LMG12228)	Target is a single protein chain	P25084	10.1016/j.bmc.2014.01.004	O=C(C=C1CCCC2)OC1=C2Br	InChI=1S/C9H9BrO2/c10-7-4-2-1-3-6-5-8(11)12-9(6)7/h5H,1-4H2	WRQUBSYEFQXMSH-UHFFFAOYSA-N	229.072	229.072	227.978591	1.8293	-3.078	2	0	135.55	0.16997	26.3	-17.573	12	3	0	3	0	0	2	2	0	0	5	0	0	0	0
89	fjuAP@@HhKRSK_[ZjjQcUTtuUUTLD@@	T_P25084_LasR_A_1734118	T_P25084_LasR_A_1734118	1734118	=	53	%	Inhibition	0	0	0	1216426	Pseudomonas aeruginosa	2	Transcriptional activator protein lasR	LasR	Pseudomonas aeruginosa (strain ATCC 15692 / PAO1 / 1C / PRS 101 / LMG12228)	Target is a single protein chain	P25084	10.1016/j.bmc.2018.05.018	CCCCCCCCCC(CC(OC(CCO1)C1=O)=O)=O	InChI=1S/C16H26O5/c1-2-3-4-5-6-7-8-9-13(17)12-15(18)21-14-10-11-20-16(14)19/h14H,2-12H2,1H3/t14-/m0/s1	HCHZQSFKUWHXQX-AWEZNQCLSA-N	298.377	298.377	298.178025	3.1033	-3.336	5	0	249.37	0.23708	69.67	-34.058	21	5	0	5	1	12	1	1	0	0	15	0	0	0	0
90	fleI`@JJuXBAILm}lnjQegMUSUKUUCA@@	T_P25084_LasR_A_1834082	T_P25084_LasR_A_1834082	1834082	=	3270	nM	IC50	0.39	20.6	6.37	1205512	Pseudomonas aeruginosa	2	Transcriptional activator protein lasR	LasR	Pseudomonas aeruginosa (strain ATCC 15692 / PAO1 / 1C / PRS 101 / LMG12228)	Target is a single protein chain	P25084	10.1021/acs.jmedchem.8b00540	CCCCc1cn(CC(NC(CCO2)C2=O)=O)nn1	InChI=1S/C12H18N4O3/c1-2-3-4-9-7-16(15-14-9)8-11(17)13-10-5-6-19-12(10)18/h7,10H,2-6,8H2,1H3,(H,13,17)/t10-/m0/s1	CTKZPRQKMHPAQX-JTQLQIEISA-N	266.3	266.3	266.137891	-0.4933	-1.308	7	1	210.76	0.36226	86.11	-4.7838	19	7	0	7	1	6	2	2	1	5	9	0	1	0	0
91	fnsi`@JF]zhDBRY[{VWYVHqwbmZjfjV`BJHXH@@	T_P25084_LasR_A_1834096	T_P25084_LasR_A_1834096	1834096	=	4030	nM	IC50	0.32	17.11	4.81	1205512	Pseudomonas aeruginosa	2	Transcriptional activator protein lasR	LasR	Pseudomonas aeruginosa (strain ATCC 15692 / PAO1 / 1C / PRS 101 / LMG12228)	Target is a single protein chain	P25084	10.1021/acs.jmedchem.8b00540	Nc1cccc(-n2nnc(CCC(NC(CCO3)C3=O)=O)c2)c1	InChI=1S/C15H17N5O3/c16-10-2-1-3-12(8-10)20-9-11(18-19-20)4-5-14(21)17-13-6-7-23-15(13)22/h1-3,8-9,13H,4-7,16H2,(H,17,21)/t13-/m0/s1	FPMBWWVLLUEWGR-ZDUSSCGKSA-N	315.332	315.332	315.13314	-0.7745	-2.077	8	2	239.26	0.38293	112.13	-1.293	23	8	0	8	1	5	3	3	2	11	6	0	1	1	0
92	fcwpSBOAZQtu`qEXePalkyIfUe}gVV^VBGnBBJjZdFA`@@@	T_P25084_LasR_A_1841097	T_P25084_LasR_A_1841097	1841097	=	55	%	Inhibition	0	0	0	920595	Pseudomonas aeruginosa	2	Transcriptional activator protein lasR	LasR	Pseudomonas aeruginosa (strain ATCC 15692 / PAO1 / 1C / PRS 101 / LMG12228)	Target is a single protein chain	P25084	10.1021/ml500459f	[O-][N+](c(cccc1)c1NC(Cc1cc(Br)cc(Br)c1OCCCN=C=S)=O)=O	InChI=1S/C18H15Br2N3O4S/c19-13-8-12(18(14(20)10-13)27-7-3-6-21-11-28)9-17(24)22-15-4-1-2-5-16(15)23(25)26/h1-2,4-5,8,10H,3,6-7,9H2,(H,22,24)	RFJQDRPZHFAPBY-UHFFFAOYSA-N	529.208	529.208	526.914999	4.9228	-6.248	7	1	333.48	0.31315	128.6	-10.438	28	10	0	10	0	9	2	2	2	12	7	0	1	0	0
93	fkopSBOIZQr}`qEXdpal{yIfUe}gVVUe`ag``bjfjA`V@@@	T_P25084_LasR_A_1841098	T_P25084_LasR_A_1841098	1841098	=	61	%	Inhibition	0	0	0	920595	Pseudomonas aeruginosa	2	Transcriptional activator protein lasR	LasR	Pseudomonas aeruginosa (strain ATCC 15692 / PAO1 / 1C / PRS 101 / LMG12228)	Target is a single protein chain	P25084	10.1021/ml500459f	[O-][N+](c(cccc1)c1NC(Cc1cc(Br)cc(Br)c1OCCCCN=C=S)=O)=O	InChI=1S/C19H17Br2N3O4S/c20-14-9-13(19(15(21)11-14)28-8-4-3-7-22-12-29)10-18(25)23-16-5-1-2-6-17(16)24(26)27/h1-2,5-6,9,11H,3-4,7-8,10H2,(H,23,25)	CVSHPDCPOAUJCD-UHFFFAOYSA-N	543.235	543.235	540.930649	5.3772	-6.518	7	1	347.24	0.30074	128.6	-13.896	29	10	0	10	0	10	2	2	2	12	8	0	1	0	0
94	fg psBGAFSWl{NCDUb]bAr_lbbbRbTqTVTTrbtSAKoAAEMSTpTC@@@@	T_P25084_LasR_A_1841099	T_P25084_LasR_A_1841099	1841099	=	91	%	Inhibition	0	0	0	920595	Pseudomonas aeruginosa	2	Transcriptional activator protein lasR	LasR	Pseudomonas aeruginosa (strain ATCC 15692 / PAO1 / 1C / PRS 101 / LMG12228)	Target is a single protein chain	P25084	10.1021/ml500459f	[O-][N+](c(cccc1)c1NC(Cc1cc(Br)cc(Br)c1OC(CNC(CCl)=O)=O)=O)=O	InChI=1S/C18H14Br2ClN3O6/c19-11-5-10(6-15(25)23-13-3-1-2-4-14(13)24(28)29)18(12(20)7-11)30-17(27)9-22-16(26)8-21/h1-5,7H,6,8-9H2,(H,22,26)(H,23,25)	ZKNTWNXNMNCGSE-UHFFFAOYSA-N	563.585	563.585	560.893786	2.6337	-5.689	9	2	336.82	0.3042	130.32	-6.6697	30	12	0	12	0	9	2	2	2	12	5	0	2	0	0
95	eo`\FLD@habMOFck`LQSDvbAin{HhhdheLUEdhhhlhfAEghHHijZhF`f@@@@	T_P25084_LasR_A_1841100	T_P25084_LasR_A_1841100	1841100	=	79	%	Inhibition	0	0	0	920595	Pseudomonas aeruginosa	2	Transcriptional activator protein lasR	LasR	Pseudomonas aeruginosa (strain ATCC 15692 / PAO1 / 1C / PRS 101 / LMG12228)	Target is a single protein chain	P25084	10.1021/ml500459f	[O-][N+](c(cccc1)c1NC(Cc1cc(Br)cc(Br)c1OC(CCNC(CCl)=O)=O)=O)=O	InChI=1S/C19H16Br2ClN3O6/c20-12-7-11(8-16(26)24-14-3-1-2-4-15(14)25(29)30)19(13(21)9-12)31-18(28)5-6-23-17(27)10-22/h1-4,7,9H,5-6,8,10H2,(H,23,27)(H,24,26)	WXFNGKCXQGHSOP-UHFFFAOYSA-N	577.612	577.612	574.909436	3.0881	-5.959	9	2	350.58	0.29226	130.32	-6.2383	31	12	0	12	0	10	2	2	2	12	6	0	2	0	0
96	e`T\NDDG@ebMOBfkg`LQSDVe{lbbbRbTqTTrbbcbTS@eWQwtDDTuMTsA@pH@@@	T_P25084_LasR_A_1841101	T_P25084_LasR_A_1841101	1841101	=	56	%	Inhibition	0	0	0	920595	Pseudomonas aeruginosa	2	Transcriptional activator protein lasR	LasR	Pseudomonas aeruginosa (strain ATCC 15692 / PAO1 / 1C / PRS 101 / LMG12228)	Target is a single protein chain	P25084	10.1021/ml500459f	[O-][N+](c(cccc1)c1NC(Cc1cc(Br)cc(Br)c1OC(CN(C(C=C1)=O)C1=O)=O)=O)=O	InChI=1S/C20H13Br2N3O7/c21-12-7-11(8-16(26)23-14-3-1-2-4-15(14)25(30)31)20(13(22)9-12)32-19(29)10-24-17(27)5-6-18(24)28/h1-7,9H,8,10H2,(H,23,26)	DXTALCJYXBFTBP-UHFFFAOYSA-N	567.145	567.145	564.912024	1.9974	-5.066	10	1	337.23	0.31904	138.6	-13.797	32	12	0	12	0	8	3	3	2	12	4	3	2	0	0
97	eh\\NDD@hmbMONigo`LQSDvg{lbbbRbTqTVTTTTTSbXDFVnA``bfijhFZA`P@@	T_P25084_LasR_A_1841102	T_P25084_LasR_A_1841102	1841102	=	98	%	Inhibition	0	0	0	920595	Pseudomonas aeruginosa	2	Transcriptional activator protein lasR	LasR	Pseudomonas aeruginosa (strain ATCC 15692 / PAO1 / 1C / PRS 101 / LMG12228)	Target is a single protein chain	P25084	10.1021/ml500459f	[O-][N+](c(cccc1)c1NC(Cc1cc(Br)cc(Br)c1OC(CCN(C(C=C1)=O)C1=O)=O)=O)=O	InChI=1S/C21H15Br2N3O7/c22-13-9-12(10-17(27)24-15-3-1-2-4-16(15)26(31)32)21(14(23)11-13)33-20(30)7-8-25-18(28)5-6-19(25)29/h1-6,9,11H,7-8,10H2,(H,24,27)	PGJAFRRRBINYOE-UHFFFAOYSA-N	581.172	581.172	578.927674	2.4518	-5.336	10	1	350.99	0.30653	138.6	-15.013	33	12	0	12	0	9	3	3	2	12	5	3	2	0	0
98	edR\NDD@labMOMko`PLQSDFdGlbbbRbTqTVRbbbTTTS@btIstDDTuMTEPLs@H@@	T_P25084_LasR_A_1841103	T_P25084_LasR_A_1841103	1841103	=	30	%	Inhibition	0	0	0	920595	Pseudomonas aeruginosa	2	Transcriptional activator protein lasR	LasR	Pseudomonas aeruginosa (strain ATCC 15692 / PAO1 / 1C / PRS 101 / LMG12228)	Target is a single protein chain	P25084	10.1021/ml500459f	[O-][N+](c(cccc1)c1NC(Cc1cc(Br)cc(Br)c1OC(CCCN(C(C=C1)=O)C1=O)=O)=O)=O	InChI=1S/C22H17Br2N3O7/c23-14-10-13(11-18(28)25-16-4-1-2-5-17(16)27(32)33)22(15(24)12-14)34-21(31)6-3-9-26-19(29)7-8-20(26)30/h1-2,4-5,7-8,10,12H,3,6,9,11H2,(H,25,28)	TUTZTHFBHHMXBH-UHFFFAOYSA-N	595.199	595.199	592.943324	2.9062	-5.606	10	1	364.75	0.29497	138.6	-18.341	34	12	0	12	0	10	3	3	2	12	6	3	2	0	0
99	eh\\NDDK@mbMHnigo`LQSDvg{lbbbRbTqRTTtTTTSbXDFVnA``bfjfhFZA`P@@	T_P25084_LasR_A_1841104	T_P25084_LasR_A_1841104	1841104	=	32	%	Inhibition	0	0	0	920595	Pseudomonas aeruginosa	2	Transcriptional activator protein lasR	LasR	Pseudomonas aeruginosa (strain ATCC 15692 / PAO1 / 1C / PRS 101 / LMG12228)	Target is a single protein chain	P25084	10.1021/ml500459f	[O-][N+](c(cccc1)c1C(NCc1cc(Br)cc(Br)c1OC(CCN(C(C=C1)=O)C1=O)=O)=O)=O	InChI=1S/C21H15Br2N3O7/c22-13-9-12(11-24-21(30)14-3-1-2-4-16(14)26(31)32)20(15(23)10-13)33-19(29)7-8-25-17(27)5-6-18(25)28/h1-6,9-10H,7-8,11H2,(H,24,30)	HCYZZVVSIMBRKP-UHFFFAOYSA-N	581.172	581.172	578.927674	2.1631	-5.187	10	1	350.99	0.30653	138.6	-15.144	33	12	0	12	0	9	3	3	2	12	5	3	2	0	0
100	edR\NDDKLabMHmko`PLQSDFdGlbbbRbTqRTVbbbTTTS@btIstDDTuTtEPLs@H@@	T_P25084_LasR_A_1841105	T_P25084_LasR_A_1841105	1841105	=	101	%	Inhibition	0	0	0	920595	Pseudomonas aeruginosa	2	Transcriptional activator protein lasR	LasR	Pseudomonas aeruginosa (strain ATCC 15692 / PAO1 / 1C / PRS 101 / LMG12228)	Target is a single protein chain	P25084	10.1021/ml500459f	[O-][N+](c(cccc1)c1C(NCc1cc(Br)cc(Br)c1OC(CCCN(C(C=C1)=O)C1=O)=O)=O)=O	InChI=1S/C22H17Br2N3O7/c23-14-10-13(12-25-22(31)15-4-1-2-5-17(15)27(32)33)21(16(24)11-14)34-20(30)6-3-9-26-18(28)7-8-19(26)29/h1-2,4-5,7-8,10-11H,3,6,9,12H2,(H,25,31)	GBSPCDOSPAOGOD-UHFFFAOYSA-N	595.199	595.199	592.943324	2.6175	-5.457	10	1	364.75	0.29497	138.6	-18.469	34	12	0	12	0	10	3	3	2	12	6	3	2	0	0
101	fg qSB@yzSWmgAbJqEaGYOvQQQIQJXjKIQJIJI`iw``bfij`XE`@@@	T_P25084_LasR_A_1841952	T_P25084_LasR_A_1841952	1841952	=	69	%	Inhibition	0	0	0	920595	Pseudomonas aeruginosa	2	Transcriptional activator protein lasR	LasR	Pseudomonas aeruginosa (strain ATCC 15692 / PAO1 / 1C / PRS 101 / LMG12228)	Target is a single protein chain	P25084	10.1021/ml500459f	[O-][N+](c(cccc1)c1NC(Cc1cc(Br)cc(Br)c1OC(CCCN=C=S)=O)=O)=O	InChI=1S/C19H15Br2N3O5S/c20-13-8-12(9-17(25)23-15-4-1-2-5-16(15)24(27)28)19(14(21)10-13)29-18(26)6-3-7-22-11-30/h1-2,4-5,8,10H,3,6-7,9H2,(H,23,25)	MOXOJKYUBADPTP-UHFFFAOYSA-N	557.218	557.218	554.909914	5.0276	-6.5	8	1	351.23	0.33445	145.67	-13.218	30	11	0	11	0	10	2	2	2	12	7	0	1	0	0
102	fg qSBKYzST]gAbJqEaGYOvQQQIQJXiJKQJIJI`iw``bfjf`XE`@@@	T_P25084_LasR_A_1841953	T_P25084_LasR_A_1841953	1841953	=	26	%	Inhibition	0	0	0	920595	Pseudomonas aeruginosa	2	Transcriptional activator protein lasR	LasR	Pseudomonas aeruginosa (strain ATCC 15692 / PAO1 / 1C / PRS 101 / LMG12228)	Target is a single protein chain	P25084	10.1021/ml500459f	[O-][N+](c(cccc1)c1C(NCc1cc(Br)cc(Br)c1OC(CCCN=C=S)=O)=O)=O	InChI=1S/C19H15Br2N3O5S/c20-13-8-12(10-23-19(26)14-4-1-2-5-16(14)24(27)28)18(15(21)9-13)29-17(25)6-3-7-22-11-30/h1-2,4-5,8-9H,3,6-7,10H2,(H,23,26)	ZZWGWZIWPWVTGD-UHFFFAOYSA-N	557.218	557.218	554.909914	4.7389	-6.351	8	1	351.23	0.33445	145.67	-13.771	30	11	0	11	0	10	2	2	2	12	7	0	1	0	0
103	fjuA`@@HEdTRTQRRRRRUFMRuUUUU@@@	T_P25084_LasR_A_1953441	T_P25084_LasR_A_1953441	1953441	=	11	%	Inhibition	0	0	0	951818	Pseudomonas aeruginosa PA14	2	Transcriptional activator protein lasR	LasR	Pseudomonas aeruginosa (strain ATCC 15692 / PAO1 / 1C / PRS 101 / LMG12228)	Target is a single protein chain	P25084	10.1016/j.bmcl.2015.05.054	CCCCCCCCCCCCOC(C=C(C)O1)=CC1=O	InChI=1S/C18H30O3/c1-3-4-5-6-7-8-9-10-11-12-13-20-17-14-16(2)21-18(19)15-17/h14-15H,3-13H2,1-2H3	VCXKFYUFLBHBAC-UHFFFAOYSA-N	294.433	294.433	294.219495	5.3264	-4.554	3	0	263.05	0.1256	35.53	-27.922	21	3	0	3	0	12	1	1	0	0	15	0	0	0	0
104	fjuA`@@HEdTRTQRRRRRUFMRuUUUU@@@	T_P25084_LasR_A_1953441	T_P25084_LasR_A_1953441	1953441	=	6	%	Inhibition	0	0	0	951819	Pseudomonas aeruginosa PA14	2	Transcriptional activator protein lasR	LasR	Pseudomonas aeruginosa (strain ATCC 15692 / PAO1 / 1C / PRS 101 / LMG12228)	Target is a single protein chain	P25084	10.1016/j.bmcl.2015.05.054	CCCCCCCCCCCCOC(C=C(C)O1)=CC1=O	InChI=1S/C18H30O3/c1-3-4-5-6-7-8-9-10-11-12-13-20-17-14-16(2)21-18(19)15-17/h14-15H,3-13H2,1-2H3	VCXKFYUFLBHBAC-UHFFFAOYSA-N	294.433	294.433	294.219495	5.3264	-4.554	3	0	263.05	0.1256	35.53	-27.922	21	3	0	3	0	12	1	1	0	0	15	0	0	0	0
105	ffmA`@@HEdTRTQRRRRRRhqjVjjjjj@@	T_P25084_LasR_A_1953442	T_P25084_LasR_A_1953442	1953442	=	6	%	Inhibition	0	0	0	951818	Pseudomonas aeruginosa PA14	2	Transcriptional activator protein lasR	LasR	Pseudomonas aeruginosa (strain ATCC 15692 / PAO1 / 1C / PRS 101 / LMG12228)	Target is a single protein chain	P25084	10.1016/j.bmcl.2015.05.054	CCCCCCCCCCCCCOC(C=C(C)O1)=CC1=O	InChI=1S/C19H32O3/c1-3-4-5-6-7-8-9-10-11-12-13-14-21-18-15-17(2)22-19(20)16-18/h15-16H,3-14H2,1-2H3	XGKZBIKMSSCPNG-UHFFFAOYSA-N	308.46	308.46	308.235145	5.7808	-4.824	3	0	276.81	0.11936	35.53	-27.922	22	3	0	3	0	13	1	1	0	0	16	0	0	0	0
106	fn}A`@@HEdTRTQRRRRRRUFMRuUUUUT@@	T_P25084_LasR_A_1953443	T_P25084_LasR_A_1953443	1953443	=	6	%	Inhibition	0	0	0	951818	Pseudomonas aeruginosa PA14	2	Transcriptional activator protein lasR	LasR	Pseudomonas aeruginosa (strain ATCC 15692 / PAO1 / 1C / PRS 101 / LMG12228)	Target is a single protein chain	P25084	10.1016/j.bmcl.2015.05.054	CCCCCCCCCCCCCCOC(C=C(C)O1)=CC1=O	InChI=1S/C20H34O3/c1-3-4-5-6-7-8-9-10-11-12-13-14-15-22-19-16-18(2)23-20(21)17-19/h16-17H,3-15H2,1-2H3	IRQCRJGQUKSYOV-UHFFFAOYSA-N	322.487	322.487	322.250795	6.2352	-5.094	3	0	290.57	0.11371	35.53	-27.922	23	3	0	3	0	14	1	1	0	0	17	0	0	0	0
107	dkLHqH@HDHdHBXyJmUuZjVjXBQT@	T_P25084_LasR_A_202361	T_P25084_LasR_A_202361	202361	=	15000	nM	IC50	0.51	20.58	28.26	1205540	Pseudomonas aeruginosa	2	Transcriptional activator protein lasR	LasR	Pseudomonas aeruginosa (strain ATCC 15692 / PAO1 / 1C / PRS 101 / LMG12228)	Target is a single protein chain	P25084	10.1021/acs.jmedchem.8b00540	C=CCSS/C=C/C[S@+](CC=C)[O-]	InChI=1S/C9H16OS3/c1-3-6-11-12-7-5-9-13(10)8-4-2/h3-5,7H,1-2,6,8-9,13H2	YUMBNFISTMYXLT-UHFFFAOYSA-N	234.407	234.407	234.020675	2.0945	-3.406	1	0	178.38	0.2692	67.67	-4.3821	13	4	0	4	1	8	0	0	0	0	7	0	0	0	0
108	f`qpa@LR}A@@`PQddaTTRRUtxuejBPha@@	T_P25084_LasR_A_2095	T_P25084_LasR_A_2095	2095	=	9000	nM	IC50	0.43	19.76	5.93	1205519	Pseudomonas aeruginosa	2	Transcriptional activator protein lasR	LasR	Pseudomonas aeruginosa (strain ATCC 15692 / PAO1 / 1C / PRS 101 / LMG12228)	Target is a single protein chain	P25084	10.1021/acs.jmedchem.8b00540	Nc(cc1)ccc1S(Nc1nccs1)(=O)=O	InChI=1S/C9H9N3O2S2/c10-7-1-3-8(4-2-7)16(13,14)12-9-11-5-6-15-9/h1-6H,10H2,(H,11,12)	JNMRHUJNCSQMMB-UHFFFAOYSA-N	255.321	255.321	255.013617	0.9067	-2.758	5	2	176.28	0.49149	121.7	4.867	16	7	0	7	0	2	2	2	2	11	1	3	1	1	0
109	fnsQ@@DRAdTRTRbbtRRRLmQjUkUMTD@PA@@@	T_P25084_LasR_A_2316459	T_P25084_LasR_A_2316459	2316459	=	65	%	Inhibition	0	0	0	1205517	Pseudomonas aeruginosa	2	Transcriptional activator protein lasR	LasR	Pseudomonas aeruginosa (strain ATCC 15692 / PAO1 / 1C / PRS 101 / LMG12228)	Target is a single protein chain	P25084	10.1021/acs.jmedchem.8b00540	CCCCCC(Nc1c(-c2ccccc2)[nH]c2c1cccc2)=O	InChI=1S/C20H22N2O/c1-2-3-5-14-18(23)22-20-16-12-8-9-13-17(16)21-19(20)15-10-6-4-7-11-15/h4,6-13,21H,2-3,5,14H2,1H3,(H,22,23)	ICXJIBKDRJZFSG-UHFFFAOYSA-N	306.408	306.408	306.173213	4.9705	-5.341	3	2	253.7	0.15171	44.89	-9.4115	23	3	0	3	0	6	3	3	3	15	5	2	1	0	0
110	fnc`P@J@PKrSK_\kjjiFV\uUL@EUUQCA@@	T_P25084_LasR_A_2321854	T_P25084_LasR_A_2321854	2321854	=	1000	nM	IC50	0.36	18.79	9.28	1205514	Pseudomonas aeruginosa	2	Transcriptional activator protein lasR	LasR	Pseudomonas aeruginosa (strain ATCC 15692 / PAO1 / 1C / PRS 101 / LMG12228)	Target is a single protein chain	P25084	10.1021/acs.jmedchem.8b00540	CCCCCCCOc(cc1)ccc1C(NC(CCO1)C1=O)=O	InChI=1S/C18H25NO4/c1-2-3-4-5-6-12-22-15-9-7-14(8-10-15)17(20)19-16-11-13-23-18(16)21/h7-10,16H,2-6,11-13H2,1H3,(H,19,20)/t16-/m0/s1	MIQOJRRMMZMEPQ-INIZCTEOSA-N	319.4	319.4	319.178359	3.1902	-3.686	5	1	261.56	0.21999	64.63	-14.647	23	5	0	5	1	9	2	2	1	6	12	2	1	0	0
111	fg HHAHLutBG^ru^xRcmS{lbfbbRRfbbLQaRfPeIjtDDPM@puMP@@@	T_P25084_LasR_A_2323705	T_P25084_LasR_A_2323705	2323705	=	48	%	Inhibition	0	0	0	1205517	Pseudomonas aeruginosa	2	Transcriptional activator protein lasR	LasR	Pseudomonas aeruginosa (strain ATCC 15692 / PAO1 / 1C / PRS 101 / LMG12228)	Target is a single protein chain	P25084	10.1021/acs.jmedchem.8b00540	CCOC(CNC(C(c(cccc1)c1Nc(ccc([N+]([O-])=O)c1)c1[N+]([O-])=O)=O)=O)=O	InChI=1S/C18H16N4O8/c1-2-30-16(23)10-19-18(25)17(24)12-5-3-4-6-13(12)20-14-8-7-11(21(26)27)9-15(14)22(28)29/h3-9,20H,2,10H2,1H3,(H,19,25)	NPGXWPGGIJXGRL-UHFFFAOYSA-N	416.345	416.345	416.096816	-0.1404	-4.468	12	2	306.31	0.43381	176.14	-11.163	30	12	0	12	0	10	2	2	2	12	6	0	1	1	0
112	fc Ib@AZMTlu`BLdTRRbrJbRrfTTWEZMEJ}tDDcP@SUMDTFt@@	T_P25084_LasR_A_2323762	T_P25084_LasR_A_2323762	2323762	=	2640	nM	IC50	0.27	14.14	6.48	1205512	Pseudomonas aeruginosa	2	Transcriptional activator protein lasR	LasR	Pseudomonas aeruginosa (strain ATCC 15692 / PAO1 / 1C / PRS 101 / LMG12228)	Target is a single protein chain	P25084	10.1021/acs.jmedchem.8b00540	O=C(c(cc1)ccc1-n1nnc(CSc2ccccc2)c1)NC(CCO1)C1=O	InChI=1S/C20H18N4O3S/c25-19(21-18-10-11-27-20(18)26)14-6-8-16(9-7-14)24-12-15(22-23-24)13-28-17-4-2-1-3-5-17/h1-9,12,18H,10-11,13H2,(H,21,25)/t18-/m0/s1	HPHORILQWKDZGJ-SFHVURJKSA-N	394.454	394.454	394.109961	1.4117	-4.195	7	1	294.23	0.31893	111.41	0.088448	28	8	0	8	1	6	4	4	3	17	6	4	1	0	0
113	dkmD`BkI@HrQQEQQ[SijB@@@	T_P25084_LasR_A_2324832	T_P25084_LasR_A_2324832	2324832	=	50	%	Inhibition	0	0	0	1205516	Pseudomonas aeruginosa	2	Transcriptional activator protein lasR	LasR	Pseudomonas aeruginosa (strain ATCC 15692 / PAO1 / 1C / PRS 101 / LMG12228)	Target is a single protein chain	P25084	10.1021/acs.jmedchem.8b00540	NC(SCNc(cccc1)c1O)=O	InChI=1S/C8H10N2O2S/c9-8(12)13-5-10-6-3-1-2-4-7(6)11/h1-4,10-11H,5H2,(H2,9,12)	PFHLNVXYGSDOAU-UHFFFAOYSA-N	198.245	198.245	198.046298	0.6349	-2.839	4	3	148.59	0.47352	100.65	0.45364	13	5	0	5	0	4	1	1	1	6	3	0	1	0	0
114	fdya`@J@PIIeomVUHpLVjijjjjFB@@	T_P25084_LasR_A_2326321	T_P25084_LasR_A_2326321	2326321	=	10000	nM	IC50	0.38	19.74	9.03	1205514	Pseudomonas aeruginosa	2	Transcriptional activator protein lasR	LasR	Pseudomonas aeruginosa (strain ATCC 15692 / PAO1 / 1C / PRS 101 / LMG12228)	Target is a single protein chain	P25084	10.1021/acs.jmedchem.8b00540	O=C(CCCC1CCCCC1)NC(CCO1)C1=O	InChI=1S/C14H23NO3/c16-13(15-12-9-10-18-14(12)17)8-4-7-11-5-2-1-3-6-11/h11-12H,1-10H2,(H,15,16)/t12-/m0/s1	KCJJPWZEQZNGKI-LBPRGKRZSA-N	253.341	253.341	253.167794	1.8454	-2.984	4	1	206.06	0.23071	55.4	-3.5088	18	4	0	4	1	5	2	2	0	0	13	2	1	0	0
115	dkmHPFOPbIBDfUoVkh@bi`@@	T_P25084_LasR_A_2327092	T_P25084_LasR_A_2327092	2327092	=	50	%	Inhibition	0	0	0	1205516	Pseudomonas aeruginosa	2	Transcriptional activator protein lasR	LasR	Pseudomonas aeruginosa (strain ATCC 15692 / PAO1 / 1C / PRS 101 / LMG12228)	Target is a single protein chain	P25084	10.1021/acs.jmedchem.8b00540	NC(SCNc1cccc(Cl)c1)=O	InChI=1S/C8H9ClN2OS/c9-6-2-1-3-7(4-6)11-5-13-8(10)12/h1-4,11H,5H2,(H2,10,12)	LZVAQGDKAVCIOU-UHFFFAOYSA-N	216.691	216.691	216.01241	1.5866	-3.871	3	2	157.66	0.36319	80.42	0.52021	13	5	0	5	0	4	1	1	1	6	2	0	1	0	0
116	fleaa@CZCDDQpHRYWU[YfcHi`@jfjZJEj@@	T_P25084_LasR_A_2328992	T_P25084_LasR_A_2328992	2328992	=	5200	nM	IC50	0.38	17.63	9.54	1205512	Pseudomonas aeruginosa	2	Transcriptional activator protein lasR	LasR	Pseudomonas aeruginosa (strain ATCC 15692 / PAO1 / 1C / PRS 101 / LMG12228)	Target is a single protein chain	P25084	10.1021/acs.jmedchem.8b00540	O=C(CCSc(cc1)ccc1Cl)NC(CCO1)C1=O	InChI=1S/C13H14ClNO3S/c14-9-1-3-10(4-2-9)19-8-6-12(16)15-11-5-7-18-13(11)17/h1-4,11H,5-8H2,(H,15,16)/t11-/m0/s1	RNOQRPNKEQRPOC-NSHDSACASA-N	299.777	299.777	299.038291	1.8551	-3.566	4	1	217.17	0.29944	80.7	3.4209	19	6	0	6	1	5	2	2	1	6	7	2	1	0	0
117	fbe``@D@xdrkOJkzxKUSPPQT@@@	T_P25084_LasR_A_2332943	T_P25084_LasR_A_2332943	2332943	=	10000	nM	IC50	0.34	18.16	10.83	1205515	Pseudomonas aeruginosa	2	Transcriptional activator protein lasR	LasR	Pseudomonas aeruginosa (strain ATCC 15692 / PAO1 / 1C / PRS 101 / LMG12228)	Target is a single protein chain	P25084	10.1021/acs.jmedchem.8b00540	CCCCCCCCNC(CC(c1ccccc1)=O)=O	InChI=1S/C17H25NO2/c1-2-3-4-5-6-10-13-18-17(20)14-16(19)15-11-8-7-9-12-15/h7-9,11-12H,2-6,10,13-14H2,1H3,(H,18,20)	ORQWKGBYDVENDV-UHFFFAOYSA-N	275.39	275.39	275.188529	3.7953	-3.957	3	1	242.56	0.15477	46.17	-21.971	20	3	0	3	0	10	1	1	1	6	9	2	1	0	0
118	fje`P@J@PKRSK_[ZjjuUMMUUTLP@	T_P25084_LasR_A_344197	T_P25084_LasR_A_344197	344197	=	23	%	Inhibition	0	0	0	605344	Pseudomonas aeruginosa PAO1	2	Transcriptional activator protein lasR	LasR	Pseudomonas aeruginosa (strain ATCC 15692 / PAO1 / 1C / PRS 101 / LMG12228)	Target is a single protein chain	P25084	10.1016/j.bmc.2011.06.072	CCCCCCCCCC(CC(N[C@@H](C)C(OC)=O)=O)=O	InChI=1S/C16H29NO4/c1-4-5-6-7-8-9-10-11-14(18)12-15(19)17-13(2)16(20)21-3/h13H,4-12H2,1-3H3,(H,17,19)/t13-/m0/s1	GICHEGMKPKHVKZ-ZDUSSCGKSA-N	299.409	299.409	299.209659	3.0628	-3.084	5	1	261.33	0.23181	72.47	-29.677	21	5	0	5	1	13	0	0	0	0	14	0	1	0	0
119	dmMh@DkaePRYYe[iV@`jD@@	T_P25084_LasR_A_364721	T_P25084_LasR_A_364721	364721	=	640	nM	IC50	0.77	40.72	5.45	1205518	Pseudomonas aeruginosa PAO1	2	Transcriptional activator protein lasR	LasR	Pseudomonas aeruginosa (strain ATCC 15692 / PAO1 / 1C / PRS 101 / LMG12228)	Target is a single protein chain	P25084	10.1021/acs.jmedchem.8b00540	Nc(nc1O)nc2c1[nH]nn2	InChI=1S/C4H4N6O/c5-4-6-2-1(3(11)7-4)8-10-9-2/h(H4,5,6,7,8,9,10,11)	LPXQRXLUHJKZIE-UHFFFAOYSA-N	152.117	152.117	152.044659	-0.9442	-1.991	7	3	107.34	0.80343	113.6	-4.563	11	7	0	7	0	0	2	2	2	9	1	0	0	0	0
120	fhq`P@J@PKRSK_[ZiFMUSSUUCA@@	T_P25084_LasR_A_4199	T_P25084_LasR_A_4199	4199	=	110	nM	IC50	0	0	0	607818	Pseudomonas aeruginosa	2	Transcriptional activator protein lasR	LasR	Pseudomonas aeruginosa (strain ATCC 15692 / PAO1 / 1C / PRS 101 / LMG12228)	Target is a single protein chain	P25084	10.1021/jm901742e	CCCCCC(CC(NC(CCO1)C1=O)=O)=O	InChI=1S/C12H19NO4/c1-2-3-4-5-9(14)8-11(15)13-10-6-7-17-12(10)16/h10H,2-8H2,1H3,(H,13,15)/t10-/m0/s1	FXCMGCFNLNFLSH-JTQLQIEISA-N	241.286	241.286	241.131409	0.8115	-2.12	5	1	195.79	0.30941	72.47	-14.556	17	5	0	5	1	7	1	1	0	0	10	0	1	0	0
121	fhq`P@J@PKRSK_[ZiFMUSSUUCA@@	T_P25084_LasR_A_4199	T_P25084_LasR_A_4199	4199	>=	50	%	Inhibition	0	0	0	315680	Pseudomonas aeruginosa	2	Transcriptional activator protein lasR	LasR	Pseudomonas aeruginosa (strain ATCC 15692 / PAO1 / 1C / PRS 101 / LMG12228)	Target is a single protein chain	P25084	10.1016/j.bmcl.2007.11.095	CCCCCC(CC(NC(CCO1)C1=O)=O)=O	InChI=1S/C12H19NO4/c1-2-3-4-5-9(14)8-11(15)13-10-6-7-17-12(10)16/h10H,2-8H2,1H3,(H,13,15)/t10-/m0/s1	FXCMGCFNLNFLSH-JTQLQIEISA-N	241.286	241.286	241.131409	0.8115	-2.12	5	1	195.79	0.30941	72.47	-14.556	17	5	0	5	1	7	1	1	0	0	10	0	1	0	0
122	ffca`@J@PIIeome]eRL]xmVjih@H@HHX`@	T_P25084_LasR_A_427502	T_P25084_LasR_A_427502	427502	=	20	%	Inhibition	0	0	0	315680	Pseudomonas aeruginosa	2	Transcriptional activator protein lasR	LasR	Pseudomonas aeruginosa (strain ATCC 15692 / PAO1 / 1C / PRS 101 / LMG12228)	Target is a single protein chain	P25084	10.1016/j.bmcl.2007.11.095	O=C(Cc(cc1)ccc1-c1ccccc1)N[C@@H](CCO1)C1=O	InChI=1S/C18H17NO3/c20-17(19-16-10-11-22-18(16)21)12-13-6-8-15(9-7-13)14-4-2-1-3-5-14/h1-9,16H,10-12H2,(H,19,20)/t16-/m0/s1	NRIAMXCZWQOQQD-INIZCTEOSA-N	295.337	295.337	295.120844	2.2392	-4.069	4	1	230.26	0.20646	55.4	2.9681	22	4	0	4	1	4	3	3	2	12	5	4	1	0	0
123	fleQPBHF@cPXpeGYEMDeBieEEpTTm@ASUMEBu@@	T_P25084_LasR_A_427558	T_P25084_LasR_A_427558	427558	=	610	nM	IC50	0.45	23.52	6.31	1205514	Pseudomonas aeruginosa	2	Transcriptional activator protein lasR	LasR	Pseudomonas aeruginosa (strain ATCC 15692 / PAO1 / 1C / PRS 101 / LMG12228)	Target is a single protein chain	P25084	10.1021/acs.jmedchem.8b00540	[O-][N+](c1cc(CC(NC(CCO2)C2=O)=O)ccc1)=O	InChI=1S/C12H12N2O5/c15-11(13-10-4-5-19-12(10)16)7-8-2-1-3-9(6-8)14(17)18/h1-3,6,10H,4-5,7H2,(H,13,15)/t10-/m0/s1	IUPQZKFASASZOC-JTQLQIEISA-N	264.236	264.236	264.074623	-0.3416	-2.443	7	1	194.17	0.4015	101.22	-1.9812	19	7	0	7	1	4	2	2	1	6	6	0	1	0	0
124	fleQPBHF@cPXpeGYEMDeBieEEpTTm@ASUMEBu@@	T_P25084_LasR_A_427558	T_P25084_LasR_A_427558	427558	=	50	%	Inhibition	0	0	0	315680	Pseudomonas aeruginosa	2	Transcriptional activator protein lasR	LasR	Pseudomonas aeruginosa (strain ATCC 15692 / PAO1 / 1C / PRS 101 / LMG12228)	Target is a single protein chain	P25084	10.1016/j.bmcl.2007.11.095	[O-][N+](c1cc(CC(NC(CCO2)C2=O)=O)ccc1)=O	InChI=1S/C12H12N2O5/c15-11(13-10-4-5-19-12(10)16)7-8-2-1-3-9(6-8)14(17)18/h1-3,6,10H,4-5,7H2,(H,13,15)/t10-/m0/s1	IUPQZKFASASZOC-JTQLQIEISA-N	264.236	264.236	264.074623	-0.3416	-2.443	7	1	194.17	0.4015	101.22	-1.9812	19	7	0	7	1	4	2	2	1	6	6	0	1	0	0
125	fhiab@ER]xFIdTRTJfTTUF^C@ASUMECR@@	T_P25084_LasR_A_427560	T_P25084_LasR_A_427560	427560	=	50	%	Inhibition	0	0	0	315680	Pseudomonas aeruginosa	2	Transcriptional activator protein lasR	LasR	Pseudomonas aeruginosa (strain ATCC 15692 / PAO1 / 1C / PRS 101 / LMG12228)	Target is a single protein chain	P25084	10.1016/j.bmcl.2007.11.095	O=C(Cc1cccc(Br)c1)N[C@@H](CCO1)C1=O	InChI=1S/C12H12BrNO3/c13-9-3-1-2-8(6-9)7-11(15)14-10-4-5-17-12(10)16/h1-3,6,10H,4-5,7H2,(H,14,15)/t10-/m0/s1	ICMVMCXRUVKMRD-JTQLQIEISA-N	298.135	298.135	297.000055	1.3052	-2.817	4	1	189.13	0.25136	55.4	1.1781	17	5	0	5	1	3	2	2	1	6	5	0	1	0	0
126	fhiab@ER]xEYdTRTJfTTUF^C@ASUMECU@@	T_P25084_LasR_A_427561	T_P25084_LasR_A_427561	427561	=	50	%	Inhibition	0	0	0	315680	Pseudomonas aeruginosa	2	Transcriptional activator protein lasR	LasR	Pseudomonas aeruginosa (strain ATCC 15692 / PAO1 / 1C / PRS 101 / LMG12228)	Target is a single protein chain	P25084	10.1016/j.bmcl.2007.11.095	O=C(Cc1cccc(I)c1)NC(CCO1)C1=O	InChI=1S/C12H12INO3/c13-9-3-1-2-8(6-9)7-11(15)14-10-4-5-17-12(10)16/h1-3,6,10H,4-5,7H2,(H,14,15)/t10-/m0/s1	KBUNROHADPJPKR-JTQLQIEISA-N	345.131	345.131	344.986192	1.0171	-2.999	4	1	196.78	0.24159	55.4	3.43	17	5	0	5	1	3	2	2	1	6	5	0	1	0	0
127	fhiab@ER]xEYdTRTJfTTUF^C@ASUMECU@@	T_P25084_LasR_A_427561	T_P25084_LasR_A_427561	427561	=	1720	nM	IC50	0.46	16.7	10.41	1205514	Pseudomonas aeruginosa	2	Transcriptional activator protein lasR	LasR	Pseudomonas aeruginosa (strain ATCC 15692 / PAO1 / 1C / PRS 101 / LMG12228)	Target is a single protein chain	P25084	10.1021/acs.jmedchem.8b00540	O=C(Cc1cccc(I)c1)NC(CCO1)C1=O	InChI=1S/C12H12INO3/c13-9-3-1-2-8(6-9)7-11(15)14-10-4-5-17-12(10)16/h1-3,6,10H,4-5,7H2,(H,14,15)/t10-/m0/s1	KBUNROHADPJPKR-JTQLQIEISA-N	345.131	345.131	344.986192	1.0171	-2.999	4	1	196.78	0.24159	55.4	3.43	17	5	0	5	1	3	2	2	1	6	5	0	1	0	0
128	fhiab@ER]xDQdTRTJfTTUF^C@ASUMECR@@	T_P25084_LasR_A_427562	T_P25084_LasR_A_427562	427562	=	50	%	Inhibition	0	0	0	315680	Pseudomonas aeruginosa	2	Transcriptional activator protein lasR	LasR	Pseudomonas aeruginosa (strain ATCC 15692 / PAO1 / 1C / PRS 101 / LMG12228)	Target is a single protein chain	P25084	10.1016/j.bmcl.2007.11.095	O=C(Cc1cccc(Cl)c1)N[C@@H](CCO1)C1=O	InChI=1S/C12H12ClNO3/c13-9-3-1-2-8(6-9)7-11(15)14-10-4-5-17-12(10)16/h1-3,6,10H,4-5,7H2,(H,14,15)/t10-/m0/s1	WAMBNQFQLHYYPS-JTQLQIEISA-N	253.684	253.684	253.050571	1.186	-2.719	4	1	185.92	0.2557	55.4	3.0494	17	5	0	5	1	3	2	2	1	6	5	0	1	0	0
129	fdyab@MJ|DFHdrnk[LtXFL@ESUME@u@@	T_P25084_LasR_A_427615	T_P25084_LasR_A_427615	427615	=	250	nM	IC50	0.5	21.15	11.92	1205514	Pseudomonas aeruginosa	2	Transcriptional activator protein lasR	LasR	Pseudomonas aeruginosa (strain ATCC 15692 / PAO1 / 1C / PRS 101 / LMG12228)	Target is a single protein chain	P25084	10.1021/acs.jmedchem.8b00540	O=C(CCc(cc1)ccc1Br)NC(CCO1)C1=O	InChI=1S/C13H14BrNO3/c14-10-4-1-9(2-5-10)3-6-12(16)15-11-7-8-18-13(11)17/h1-2,4-5,11H,3,6-8H2,(H,15,16)/t11-/m0/s1	SGDZSJUYCLTPRG-NSHDSACASA-N	312.162	312.162	311.015705	1.7596	-3.087	4	1	202.89	0.23431	55.4	0.1051	18	5	0	5	1	4	2	2	1	6	6	2	1	0	0
130	fdyab@MJ|DFHdrnk[LtXFL@ESUME@u@@	T_P25084_LasR_A_427615	T_P25084_LasR_A_427615	427615	=	340	nM	IC50	0	0	0	607818	Pseudomonas aeruginosa	2	Transcriptional activator protein lasR	LasR	Pseudomonas aeruginosa (strain ATCC 15692 / PAO1 / 1C / PRS 101 / LMG12228)	Target is a single protein chain	P25084	10.1021/jm901742e	O=C(CCc(cc1)ccc1Br)NC(CCO1)C1=O	InChI=1S/C13H14BrNO3/c14-10-4-1-9(2-5-10)3-6-12(16)15-11-7-8-18-13(11)17/h1-2,4-5,11H,3,6-8H2,(H,15,16)/t11-/m0/s1	SGDZSJUYCLTPRG-NSHDSACASA-N	312.162	312.162	311.015705	1.7596	-3.087	4	1	202.89	0.23431	55.4	0.1051	18	5	0	5	1	4	2	2	1	6	6	2	1	0	0
131	fdyab@MJ|DFHdrnk[LtXFL@ESUME@u@@	T_P25084_LasR_A_427615	T_P25084_LasR_A_427615	427615	>=	50	%	Inhibition	0	0	0	315680	Pseudomonas aeruginosa	2	Transcriptional activator protein lasR	LasR	Pseudomonas aeruginosa (strain ATCC 15692 / PAO1 / 1C / PRS 101 / LMG12228)	Target is a single protein chain	P25084	10.1016/j.bmcl.2007.11.095	O=C(CCc(cc1)ccc1Br)NC(CCO1)C1=O	InChI=1S/C13H14BrNO3/c14-10-4-1-9(2-5-10)3-6-12(16)15-11-7-8-18-13(11)17/h1-2,4-5,11H,3,6-8H2,(H,15,16)/t11-/m0/s1	SGDZSJUYCLTPRG-NSHDSACASA-N	312.162	312.162	311.015705	1.7596	-3.087	4	1	202.89	0.23431	55.4	0.1051	18	5	0	5	1	4	2	2	1	6	6	2	1	0	0
132	f`aa`@J@PIIeomURLZjfjjhXH@@	T_P25084_LasR_A_427669	T_P25084_LasR_A_427669	427669	=	1750	nM	IC50	0	0	0	607818	Pseudomonas aeruginosa	2	Transcriptional activator protein lasR	LasR	Pseudomonas aeruginosa (strain ATCC 15692 / PAO1 / 1C / PRS 101 / LMG12228)	Target is a single protein chain	P25084	10.1021/jm901742e	CCCCCCCC(NC(CCO1)C1=O)=O	InChI=1S/C12H21NO3/c1-2-3-4-5-6-7-11(14)13-10-8-9-16-12(10)15/h10H,2-9H2,1H3,(H,13,14)/t10-/m0/s1	JKEJEOJPJVRHMQ-JTQLQIEISA-N	227.303	227.303	227.152144	1.8645	-2.468	4	1	191.8	0.24786	55.4	-18.018	16	4	0	4	1	7	1	1	0	0	11	0	1	0	0
133	f`aa`@J@PIIeomURLZjfjjhXH@@	T_P25084_LasR_A_427669	T_P25084_LasR_A_427669	427669	>=	50	%	Inhibition	0	0	0	315680	Pseudomonas aeruginosa	2	Transcriptional activator protein lasR	LasR	Pseudomonas aeruginosa (strain ATCC 15692 / PAO1 / 1C / PRS 101 / LMG12228)	Target is a single protein chain	P25084	10.1016/j.bmcl.2007.11.095	CCCCCCCC(NC(CCO1)C1=O)=O	InChI=1S/C12H21NO3/c1-2-3-4-5-6-7-11(14)13-10-8-9-16-12(10)15/h10H,2-9H2,1H3,(H,13,14)/t10-/m0/s1	JKEJEOJPJVRHMQ-JTQLQIEISA-N	227.303	227.303	227.152144	1.8645	-2.468	4	1	191.8	0.24786	55.4	-18.018	16	4	0	4	1	7	1	1	0	0	11	0	1	0	0
134	f`aa`@J@PIIeomURLZjfjjhXH@@	T_P25084_LasR_A_427669	T_P25084_LasR_A_427669	427669	=	340	nM	IC50	0.55	28.46	11.68	1205514	Pseudomonas aeruginosa	2	Transcriptional activator protein lasR	LasR	Pseudomonas aeruginosa (strain ATCC 15692 / PAO1 / 1C / PRS 101 / LMG12228)	Target is a single protein chain	P25084	10.1021/acs.jmedchem.8b00540	CCCCCCCC(NC(CCO1)C1=O)=O	InChI=1S/C12H21NO3/c1-2-3-4-5-6-7-11(14)13-10-8-9-16-12(10)15/h10H,2-9H2,1H3,(H,13,14)/t10-/m0/s1	JKEJEOJPJVRHMQ-JTQLQIEISA-N	227.303	227.303	227.152144	1.8645	-2.468	4	1	191.8	0.24786	55.4	-18.018	16	4	0	4	1	7	1	1	0	0	11	0	1	0	0
135	fbea`@J@PIIeomUUTcFjijjjjab@@	T_P25084_LasR_A_4353	T_P25084_LasR_A_4353	4353	=	40	nM	IC50	0.51	26.1	13.35	606887	Pseudomonas aeruginosa	2	Transcriptional activator protein lasR	LasR	Pseudomonas aeruginosa (strain ATCC 15692 / PAO1 / 1C / PRS 101 / LMG12228)	Target is a single protein chain	P25084	10.1016/j.bmc.2011.07.044	CCCCCCCCCCCC(N[C@@H](CCO1)C1=O)=O	InChI=1S/C16H29NO3/c1-2-3-4-5-6-7-8-9-10-11-15(18)17-14-12-13-20-16(14)19/h14H,2-13H2,1H3,(H,17,18)/t14-/m0/s1	WILLZMOKUUPJSL-AWEZNQCLSA-N	283.41	283.41	283.214744	3.6821	-3.548	4	1	246.84	0.19259	55.4	-17.931	20	4	0	4	1	11	1	1	0	0	15	0	1	0	0
136	fdia`@J@PIIeomUUHqjjZjjjFH@	T_P25084_LasR_A_4405	T_P25084_LasR_A_4405	4405	=	250	nM	IC50	0	0	0	607818	Pseudomonas aeruginosa	2	Transcriptional activator protein lasR	LasR	Pseudomonas aeruginosa (strain ATCC 15692 / PAO1 / 1C / PRS 101 / LMG12228)	Target is a single protein chain	P25084	10.1021/jm901742e	CCCCCCCCCC(N[C@@H](CCO1)C1=O)=O	InChI=1S/C14H25NO3/c1-2-3-4-5-6-7-8-9-13(16)15-12-10-11-18-14(12)17/h12H,2-11H2,1H3,(H,15,16)/t12-/m0/s1	TZWZKDULKILUPV-LBPRGKRZSA-N	255.356	255.356	255.183444	2.7733	-3.008	4	1	219.32	0.21676	55.4	-17.931	18	4	0	4	1	9	1	1	0	0	13	0	1	0	0
137	fle`P@J@PKRSK_[[JdYEKUTtt@DPpP@	T_P25084_LasR_A_458663	T_P25084_LasR_A_458663	458663	=	53600	nM	IC50	0.31	16.35	5.89	439283	Pseudomonas aeruginosa	2	Transcriptional activator protein lasR	LasR	Pseudomonas aeruginosa (strain ATCC 15692 / PAO1 / 1C / PRS 101 / LMG12228)	Target is a single protein chain	P25084	10.1016/j.ejmech.2009.11.004	O=C(CC(NC(CCO1)C1=O)=O)Cc1ccccc1	InChI=1S/C14H15NO4/c16-11(8-10-4-2-1-3-5-10)9-13(17)15-12-6-7-19-14(12)18/h1-5,12H,6-9H2,(H,15,17)/t12-/m0/s1	SZKJWOMSLREKNK-LBPRGKRZSA-N	261.276	261.276	261.100109	0.4358	-2.175	5	1	202.01	0.29989	72.47	-3.3673	19	5	0	5	1	5	2	2	1	6	6	2	1	0	0
138	fhiab@ER]xEXdrnmlsQg`p@TuSQPuP@	T_P25084_LasR_A_496033	T_P25084_LasR_A_496033	496033	=	1720	nM	IC50	0	0	0	607818	Pseudomonas aeruginosa	2	Transcriptional activator protein lasR	LasR	Pseudomonas aeruginosa (strain ATCC 15692 / PAO1 / 1C / PRS 101 / LMG12228)	Target is a single protein chain	P25084	10.1021/jm901742e	O=C(Cc(cc1)ccc1I)NC(CCO1)C1=O	InChI=1S/C12H12INO3/c13-9-3-1-8(2-4-9)7-11(15)14-10-5-6-17-12(10)16/h1-4,10H,5-7H2,(H,14,15)/t10-/m0/s1	IMJUHEKUNKCNGB-JTQLQIEISA-N	345.131	345.131	344.986192	1.0171	-2.999	4	1	196.78	0.24159	55.4	3.43	17	5	0	5	1	3	2	2	1	6	5	2	1	0	0
139	ff}aS@ODt{IPRBICDadTaTRVRTrbbdhmZj@Bijfb`F`@	T_P25084_LasR_A_496105	T_P25084_LasR_A_496105	496105	=	4670	nM	IC50	0	0	0	607818	Pseudomonas aeruginosa	2	Transcriptional activator protein lasR	LasR	Pseudomonas aeruginosa (strain ATCC 15692 / PAO1 / 1C / PRS 101 / LMG12228)	Target is a single protein chain	P25084	10.1021/jm901742e	O=C(COc(cc1)ccc1OC(F)(F)F)NC(CCO1)C1=O	InChI=1S/C13H12F3NO5/c14-13(15,16)22-9-3-1-8(2-4-9)21-7-11(18)17-10-5-6-20-12(10)19/h1-4,10H,5-7H2,(H,17,18)/t10-/m0/s1	GWRNQKNQAZICDP-JTQLQIEISA-N	319.234	319.234	319.066758	1.2558	-2.821	6	1	219.96	0.30706	73.86	-4.9547	22	9	0	9	1	6	2	2	1	6	8	4	1	0	0
140	fj}Q`@JQ@`RSK_ZlrnQghyJuUMUHPEDLD@@	T_P25084_LasR_A_572791	T_P25084_LasR_A_572791	572791	=	16100	nM	IC50	0.31	16.74	6.73	1205513	Pseudomonas aeruginosa	2	Transcriptional activator protein lasR	LasR	Pseudomonas aeruginosa (strain ATCC 15692 / PAO1 / 1C / PRS 101 / LMG12228)	Target is a single protein chain	P25084	10.1021/acs.jmedchem.8b00540	O=C(CCCc1c[nH]c2c1cccc2)NC(CCO1)C1=O	InChI=1S/C16H18N2O3/c19-15(18-14-8-9-21-16(14)20)7-3-4-11-10-17-13-6-2-1-5-12(11)13/h1-2,5-6,10,14,17H,3-4,7-9H2,(H,18,19)/t14-/m0/s1	UKODXSIQIJZFFJ-AWEZNQCLSA-N	286.33	286.33	286.131743	1.5282	-3.048	5	2	222.19	0.27693	71.19	-1.2036	21	5	0	5	1	5	3	3	2	9	7	0	1	0	0
141	fj}Q`@JQ@`RSK_ZlrnQghyJuUMUHPEDLD@@	T_P25084_LasR_A_572791	T_P25084_LasR_A_572791	572791	=	14800	nM	IC50	0.31	16.87	6.78	439283	Pseudomonas aeruginosa	2	Transcriptional activator protein lasR	LasR	Pseudomonas aeruginosa (strain ATCC 15692 / PAO1 / 1C / PRS 101 / LMG12228)	Target is a single protein chain	P25084	10.1016/j.ejmech.2009.11.004	O=C(CCCc1c[nH]c2c1cccc2)NC(CCO1)C1=O	InChI=1S/C16H18N2O3/c19-15(18-14-8-9-21-16(14)20)7-3-4-11-10-17-13-6-2-1-5-12(11)13/h1-2,5-6,10,14,17H,3-4,7-9H2,(H,18,19)/t14-/m0/s1	UKODXSIQIJZFFJ-AWEZNQCLSA-N	286.33	286.33	286.131743	1.5282	-3.048	5	2	222.19	0.27693	71.19	-1.2036	21	5	0	5	1	5	3	3	2	9	7	0	1	0	0
142	foAa`@J@PIIeomeHrsfjijfiFHi@@	T_P25084_LasR_A_572792	T_P25084_LasR_A_572792	572792	=	33100	nM	IC50	0.41	21.41	8.09	439283	Pseudomonas aeruginosa	2	Transcriptional activator protein lasR	LasR	Pseudomonas aeruginosa (strain ATCC 15692 / PAO1 / 1C / PRS 101 / LMG12228)	Target is a single protein chain	P25084	10.1016/j.ejmech.2009.11.004	O=C(C[C@@H]1C=CCC1)N[C@@H](CCO1)C1=O	InChI=1S/C11H15NO3/c13-10(7-8-3-1-2-4-8)12-9-5-6-15-11(9)14/h1,3,8-9H,2,4-7H2,(H,12,13)/t8-,9+/m1/s1	CPYCQGIBKUZQGH-BDAKNGLRSA-N	209.244	209.244	209.105194	0.3192	-1.946	4	1	163.76	0.2903	55.4	-0.21017	15	4	0	4	2	3	2	2	0	0	8	0	1	0	0
143	fhiab@ER]xFHdrnmlsQg`p@TuSQPuP@	T_P25084_LasR_A_572806	T_P25084_LasR_A_572806	572806	=	14800	nM	IC50	0.39	16.2	8.72	1205513	Pseudomonas aeruginosa	2	Transcriptional activator protein lasR	LasR	Pseudomonas aeruginosa (strain ATCC 15692 / PAO1 / 1C / PRS 101 / LMG12228)	Target is a single protein chain	P25084	10.1021/acs.jmedchem.8b00540	O=C(Cc(cc1)ccc1Br)NC(CCO1)C1=O	InChI=1S/C12H12BrNO3/c13-9-3-1-8(2-4-9)7-11(15)14-10-5-6-17-12(10)16/h1-4,10H,5-7H2,(H,14,15)/t10-/m0/s1	ARMCPRYGJUZWON-JTQLQIEISA-N	298.135	298.135	297.000055	1.3052	-2.817	4	1	189.13	0.25136	55.4	1.1781	17	5	0	5	1	3	2	2	1	6	5	2	1	0	0
144	fhiab@ER]xFHdrnmlsQg`p@TuSQPuP@	T_P25084_LasR_A_572806	T_P25084_LasR_A_572806	572806	=	16100	nM	IC50	0.39	16.08	8.65	439283	Pseudomonas aeruginosa	2	Transcriptional activator protein lasR	LasR	Pseudomonas aeruginosa (strain ATCC 15692 / PAO1 / 1C / PRS 101 / LMG12228)	Target is a single protein chain	P25084	10.1016/j.ejmech.2009.11.004	O=C(Cc(cc1)ccc1Br)NC(CCO1)C1=O	InChI=1S/C12H12BrNO3/c13-9-3-1-8(2-4-9)7-11(15)14-10-5-6-17-12(10)16/h1-4,10H,5-7H2,(H,14,15)/t10-/m0/s1	ARMCPRYGJUZWON-JTQLQIEISA-N	298.135	298.135	297.000055	1.3052	-2.817	4	1	189.13	0.25136	55.4	1.1781	17	5	0	5	1	3	2	2	1	6	5	2	1	0	0
145	do~L@JAARY[{URYjjZjjLH@	T_P25084_LasR_A_572882	T_P25084_LasR_A_572882	572882	=	51500	nM	IC50	0.39	20.11	7.74	439283	Pseudomonas aeruginosa	2	Transcriptional activator protein lasR	LasR	Pseudomonas aeruginosa (strain ATCC 15692 / PAO1 / 1C / PRS 101 / LMG12228)	Target is a single protein chain	P25084	10.1016/j.ejmech.2009.11.004	CCCCCCC(NC(CCO1)C1=O)=O	InChI=1S/C11H19NO3/c1-2-3-4-5-6-10(13)12-9-7-8-15-11(9)14/h9H,2-8H2,1H3,(H,12,13)/t9-/m0/s1	FTMZLSDESAOPSZ-VIFPVBQESA-N	213.276	213.276	213.136494	1.4101	-2.198	4	1	178.04	0.26702	55.4	-15.061	15	4	0	4	1	6	1	1	0	0	10	0	1	0	0
146	didDPBDLSlQIf]IjYi``h	T_P25084_LasR_A_702670	T_P25084_LasR_A_702670	702670	=	13	%	Inhibition	0	0	0	951818	Pseudomonas aeruginosa PA14	2	Transcriptional activator protein lasR	LasR	Pseudomonas aeruginosa (strain ATCC 15692 / PAO1 / 1C / PRS 101 / LMG12228)	Target is a single protein chain	P25084	10.1016/j.bmcl.2015.05.054	O=C(C=C1Br)O/C1=C\Br	InChI=1S/C5H2Br2O2/c6-2-4-3(7)1-5(8)9-4/h1-2H	DPGLBHQUHFJRJS-UHFFFAOYSA-N	253.877	253.877	251.842152	0.9889	-2.775	2	0	114.43	0.20135	26.3	-8.4886	9	4	0	4	0	0	1	1	0	0	1	0	0	0	0
147	ek`RBHDIHdeaBmc`IAZSnRYW[YWYYuvhX\|rjFf`@f`@fj@I`@@@	T_P26993_ExsA_A_416665	T_P26993_ExsA_A_416665	416665	=	4000	nM	IC50	0.25	13.76	4.89	306201	Pseudomonas aeruginosa	3	Exoenzyme S synthesis regulatory protein exsA	ExsA	Pseudomonas aeruginosa (strain ATCC 15692 / PAO1 / 1C / PRS 101 / LMG12228)	Target is a single protein chain	P26993	10.1016/j.bmcl.2007.07.072	[O-][N+](c(cc1)cc2c1nc(-c(cc1)ccc1NC(c(cc1)ccc1F)=O)n2O)=O	InChI=1S/C20H13FN4O4/c21-14-5-1-13(2-6-14)20(26)22-15-7-3-12(4-8-15)19-23-17-10-9-16(25(28)29)11-18(17)24(19)27/h1-11,27H,(H,22,26)	MTKFOCFUFJCTLV-UHFFFAOYSA-N	392.345	392.345	392.092084	2.583	-8.642	8	2	280.92	0.30564	112.97	-5.3508	29	9	0	9	0	4	4	4	4	21	2	4	1	0	0
148	eodZB@DHACLc`DEJhIPyInUn_e][e]nIMCHdemf`BJh@JX@Ja@@@	T_P26993_ExsA_A_416669	T_P26993_ExsA_A_416669	416669	=	1900	nM	IC50	0.25	13.71	5.04	306201	Pseudomonas aeruginosa	3	Exoenzyme S synthesis regulatory protein exsA	ExsA	Pseudomonas aeruginosa (strain ATCC 15692 / PAO1 / 1C / PRS 101 / LMG12228)	Target is a single protein chain	P26993	10.1016/j.bmcl.2007.07.072	CN(C)c(cc1)ccc1C(Nc(cc1)ccc1-c1nc(ccc([N+]([O-])=O)c2)c2n1O)=O	InChI=1S/C22H19N5O4/c1-25(2)17-9-5-15(6-10-17)22(28)23-16-7-3-14(4-8-16)21-24-19-12-11-18(27(30)31)13-20(19)26(21)29/h3-13,29H,1-2H3,(H,23,28)	DCVRZNGVYDVFLV-UHFFFAOYSA-N	417.424	417.424	417.143705	2.3786	-8.364	9	2	309.39	0.28899	116.21	-3.0075	31	9	0	9	0	5	4	4	4	21	4	5	1	1	0
149	e`\RJ@DHACL`DEJghIPyInUn_e][VUwbSPrIHzyh@bj@BfX@JD@HFh	T_P26993_ExsA_A_571749	T_P26993_ExsA_A_571749	571749	=	5900	nM	IC50	0.22	12.15	4.38	437909	Pseudomonas aeruginosa	3	Exoenzyme S synthesis regulatory protein exsA	ExsA	Pseudomonas aeruginosa (strain ATCC 15692 / PAO1 / 1C / PRS 101 / LMG12228)	Target is a single protein chain	P26993	10.1021/jm9006577	COc1ccc(/C=C/C(Nc(cc2)ccc2-c2nc(ccc([N+]([O-])=O)c3)c3n2O)=O)cc1	InChI=1S/C23H18N4O5/c1-32-19-10-2-15(3-11-19)4-13-22(28)24-17-7-5-16(6-8-17)23-25-20-12-9-18(27(30)31)14-21(20)26(23)29/h2-14,29H,1H3,(H,24,28)	OJCQHQZIUGPFKL-UHFFFAOYSA-N	430.419	430.419	430.127721	2.7414	-8.716	9	2	323.33	0.29648	122.2	-4.9449	32	9	0	9	0	6	4	4	4	21	4	4	1	0	0
150	eodRBHDMLbceFkg`I@zWnRYWUme]egWZa`JJki[Z@BYh@Ij`BX@@`x`	T_P26993_ExsA_A_571777	T_P26993_ExsA_A_571777	571777	=	3500	nM	IC50	0.24	13.04	4.95	437909	Pseudomonas aeruginosa	3	Exoenzyme S synthesis regulatory protein exsA	ExsA	Pseudomonas aeruginosa (strain ATCC 15692 / PAO1 / 1C / PRS 101 / LMG12228)	Target is a single protein chain	P26993	10.1021/jm9006577	[O-][N+](c(cc1)cc2c1nc(-c(cc1)ccc1NC(/C=C/c(cc1)ccc1F)=O)n2O)=O	InChI=1S/C22H15FN4O4/c23-16-6-1-14(2-7-16)3-12-21(28)24-17-8-4-15(5-9-17)22-25-19-11-10-18(27(30)31)13-20(19)26(22)29/h1-13,29H,(H,24,28)	ZFSBZAQKTZCUDZ-UHFFFAOYSA-N	418.383	418.383	418.107734	2.9122	-9.012	8	2	307.42	0.27929	112.97	-6.4117	31	9	0	9	0	5	4	4	4	21	2	4	1	0	0
151	e`\RBHDMLbkeFgo`IBz_nRYWUme]egU^hXBbjzVv`@fZ@BZh@i`@BCb@	T_P26993_ExsA_A_571785	T_P26993_ExsA_A_571785	571785	=	6700	nM	IC50	0.22	11.97	4.69	437909	Pseudomonas aeruginosa	3	Exoenzyme S synthesis regulatory protein exsA	ExsA	Pseudomonas aeruginosa (strain ATCC 15692 / PAO1 / 1C / PRS 101 / LMG12228)	Target is a single protein chain	P26993	10.1021/jm9006577	Cc(c([N+]([O-])=O)c1)cc(nc2-c(cc3)ccc3NC(/C=C/c(cc3)ccc3F)=O)c1n2O	InChI=1S/C23H17FN4O4/c1-14-12-19-21(13-20(14)28(31)32)27(30)23(26-19)16-5-9-18(10-6-16)25-22(29)11-4-15-2-7-17(24)8-3-15/h2-13,30H,1H3,(H,25,29)	PKJBWJRARCOLMO-UHFFFAOYSA-N	432.41	432.41	432.123384	3.2561	-9.356	8	2	319.68	0.26858	112.97	-6.4243	32	9	0	9	0	5	4	4	4	21	3	4	1	0	0
152	ehRRJ@DHACL`DEJohIPyInUn_e][VUvxdtLbRNnZ@Hj`@if@BXP@`Z`	T_P26993_ExsA_A_631529	T_P26993_ExsA_A_631529	631529	=	3000	nM	IC50	0.23	12.48	4.34	480857	Pseudomonas aeruginosa	3	Exoenzyme S synthesis regulatory protein exsA	ExsA	Pseudomonas aeruginosa (strain ATCC 15692 / PAO1 / 1C / PRS 101 / LMG12228)	Target is a single protein chain	P26993	10.1016/j.bmcl.2010.04.014	CC(c1ccc(/C=C/C(Nc(cc2)ccc2-c2nc(ccc([N+]([O-])=O)c3)c3n2O)=O)cc1)=O	InChI=1S/C24H18N4O5/c1-15(29)17-5-2-16(3-6-17)4-13-23(30)25-19-9-7-18(8-10-19)24-26-21-12-11-20(28(32)33)14-22(21)27(24)31/h2-14,31H,1H3,(H,25,30)	IUQCOLZYHWWSOT-UHFFFAOYSA-N	442.43	442.43	442.127721	2.6826	-9.382	9	2	331.08	0.29872	130.04	-5.0893	33	9	0	9	0	6	4	4	4	21	3	4	1	0	0
153	e`\RL@@DDlo`FalbbRbRTVRVbRbbqVRegdUWQusTa@@DMUL@V@@PDP	T_P26993_ExsA_A_631530	T_P26993_ExsA_A_631530	631530	=	13000	nM	IC50	0.21	11.57	4.52	480857	Pseudomonas aeruginosa	3	Exoenzyme S synthesis regulatory protein exsA	ExsA	Pseudomonas aeruginosa (strain ATCC 15692 / PAO1 / 1C / PRS 101 / LMG12228)	Target is a single protein chain	P26993	10.1016/j.bmcl.2010.04.014	CC(c1ccc(/C=C/C(Nc(cc2)ccc2-c2nc(ccc(C#N)c3)c3n2O)=O)cc1)=O	InChI=1S/C25H18N4O3/c1-16(30)19-6-2-17(3-7-19)5-13-24(31)27-21-10-8-20(9-11-21)25-28-22-12-4-18(15-26)14-23(22)29(25)32/h2-14,32H,1H3,(H,27,31)	AMJXDVGSNMIOFV-UHFFFAOYSA-N	422.443	422.443	422.137891	3.6102	-9.695	7	2	329.12	0.24927	108.01	-4.368	32	7	0	7	0	5	4	4	4	21	2	4	1	0	0
154	e`\RBHDCBjkmNgo`@bz_nRfuu[YWYYuvXxbRZFvNh@If`@fj@I`@B@R@	T_P26993_ExsA_A_631531	T_P26993_ExsA_A_631531	631531	=	10400	nM	IC50	0.21	11.16	4.52	480858	Pseudomonas aeruginosa	3	Exoenzyme S synthesis regulatory protein exsA	ExsA	Pseudomonas aeruginosa (strain ATCC 15692 / PAO1 / 1C / PRS 101 / LMG12228)	Target is a single protein chain	P26993	10.1016/j.bmcl.2010.04.014	CSc1ccc(/C=C/C(Nc(cc2)ccc2-c2nc(ccc([N+]([O-])=O)c3)c3n2O)=O)cc1	InChI=1S/C23H18N4O4S/c1-32-19-10-2-15(3-11-19)4-13-22(28)24-17-7-5-16(6-8-17)23-25-20-12-9-18(27(30)31)14-21(20)26(23)29/h2-14,29H,1H3,(H,24,28)	SQKYXVBLTCPWIX-UHFFFAOYSA-N	446.486	446.486	446.104876	3.2886	-9.546	8	2	330.82	0.31241	138.27	-4.8171	32	9	0	9	0	6	4	4	4	21	4	4	1	0	0
155	eodRDH@CBjgmN`@aJ[WUme]egWVNHdfamcj@BYh@Ij`Bp@B@R@	T_P26993_ExsA_A_631599	T_P26993_ExsA_A_631599	631599	=	7300	nM	IC50	0.23	12.04	5.65	480858	Pseudomonas aeruginosa	3	Exoenzyme S synthesis regulatory protein exsA	ExsA	Pseudomonas aeruginosa (strain ATCC 15692 / PAO1 / 1C / PRS 101 / LMG12228)	Target is a single protein chain	P26993	10.1016/j.bmcl.2010.04.014	CSc1ccc(/C=C/C(Nc(cc2)ccc2-c2nc(ccc(C#N)c3)c3n2O)=O)cc1	InChI=1S/C24H18N4O2S/c1-31-20-10-2-16(3-11-20)5-13-23(29)26-19-8-6-18(7-9-19)24-27-21-12-4-17(15-25)14-22(21)28(24)30/h2-14,30H,1H3,(H,26,29)	UIJRIOCNRHHEEP-UHFFFAOYSA-N	426.499	426.499	426.115046	4.2162	-9.859	6	2	328.86	0.263	116.24	-4.0776	31	7	0	7	0	5	4	4	4	21	3	4	1	0	0
156	ehRZJ@DHACLm`DEJohIPyInUn_e][VUvxdtLbRNnZ@Hj`@if@BXP@`Z`	T_P26993_ExsA_A_631600	T_P26993_ExsA_A_631600	631600	=	7500	nM	IC50	0.21	11.56	3.65	480857	Pseudomonas aeruginosa	3	Exoenzyme S synthesis regulatory protein exsA	ExsA	Pseudomonas aeruginosa (strain ATCC 15692 / PAO1 / 1C / PRS 101 / LMG12228)	Target is a single protein chain	P26993	10.1016/j.bmcl.2010.04.014	CC(c1ncc(/C=C/C(Nc(cc2)ccc2-c2nc(ccc([N+]([O-])=O)c3)c3n2O)=O)cc1)=O	InChI=1S/C23H17N5O5/c1-14(29)19-9-2-15(13-24-19)3-11-22(30)25-17-6-4-16(5-7-17)23-26-20-10-8-18(28(32)33)12-21(20)27(23)31/h2-13,31H,1H3,(H,25,30)	ZZJVLEKIFZKGHP-UHFFFAOYSA-N	443.418	443.418	443.12297	1.7357	-8.611	10	2	329.84	0.3331	142.93	-5.0893	33	10	0	10	0	6	4	4	4	21	3	2	1	0	0
157	e`\ZBHDLCBjkmNgo`@bz_nRfuu[YWYYuvXxbRZFvNh@If`@fj@I`@B@R@	T_P26993_ExsA_A_631601	T_P26993_ExsA_A_631601	631601	=	6900	nM	IC50	0.22	11.53	4.19	480858	Pseudomonas aeruginosa	3	Exoenzyme S synthesis regulatory protein exsA	ExsA	Pseudomonas aeruginosa (strain ATCC 15692 / PAO1 / 1C / PRS 101 / LMG12228)	Target is a single protein chain	P26993	10.1016/j.bmcl.2010.04.014	CSc1ncc(/C=C/C(Nc(cc2)ccc2-c2nc(ccc([N+]([O-])=O)c3)c3n2O)=O)cc1	InChI=1S/C22H17N5O4S/c1-32-21-11-3-14(13-23-21)2-10-20(28)24-16-6-4-15(5-7-16)22-25-18-9-8-17(27(30)31)12-19(18)26(22)29/h2-13,29H,1H3,(H,24,28)	MKFQTMBWRIOLQO-UHFFFAOYSA-N	447.474	447.474	447.100125	2.3851	-8.514	9	2	329.58	0.34687	151.16	-4.8171	32	10	0	10	0	6	4	4	4	21	4	2	1	0	0
158	eodZDH@LCBjgmN`@aJ[WUme]egWVNHdfamcj@BYh@Ij`Bp@B@R@	T_P26993_ExsA_A_631602	T_P26993_ExsA_A_631602	631602	=	3500	nM	IC50	0.24	12.76	5.25	480858	Pseudomonas aeruginosa	3	Exoenzyme S synthesis regulatory protein exsA	ExsA	Pseudomonas aeruginosa (strain ATCC 15692 / PAO1 / 1C / PRS 101 / LMG12228)	Target is a single protein chain	P26993	10.1016/j.bmcl.2010.04.014	CSc1ncc(/C=C/C(Nc(cc2)ccc2-c2nc(ccc(C#N)c3)c3n2O)=O)cc1	InChI=1S/C23H17N5O2S/c1-31-22-11-4-15(14-25-22)3-10-21(29)26-18-7-5-17(6-8-18)23-27-19-9-2-16(13-24)12-20(19)28(23)30/h2-12,14,30H,1H3,(H,26,29)	XSQFDLOSHPPCKF-UHFFFAOYSA-N	427.487	427.487	427.110295	3.3127	-8.827	7	2	327.62	0.29748	129.13	-4.0776	31	8	0	8	0	5	4	4	4	21	3	2	1	0	0
159	edZZBLDJGFnokI`XPIABPpdOia{HiCDedeLhdlheEdlhIIdTLm\}U@ALt@DuPAL@@PJP	T_P26993_ExsA_A_631692	T_P26993_ExsA_A_631692	631692	=	6700	nM	IC50	0.21	11.02	4.2	480858	Pseudomonas aeruginosa	3	Exoenzyme S synthesis regulatory protein exsA	ExsA	Pseudomonas aeruginosa (strain ATCC 15692 / PAO1 / 1C / PRS 101 / LMG12228)	Target is a single protein chain	P26993	10.1016/j.bmcl.2010.04.014	[O-][N+](c(cc1)cc2c1nc(-c(cc1)ccc1NC(/C=C/c1cnc(C(F)(F)F)cc1)=O)n2O)=O	InChI=1S/C22H14F3N5O4/c23-22(24,25)19-9-1-13(12-26-19)2-10-20(31)27-15-5-3-14(4-6-15)21-28-17-8-7-16(30(33)34)11-18(17)29(21)32/h1-12,32H,(H,27,31)	SEYDIFILHSTROH-UHFFFAOYSA-N	469.378	469.378	469.099789	2.7128	-8.705	9	2	329.29	0.29406	125.86	-12.262	34	12	0	12	0	6	4	4	4	21	3	4	1	0	0
160	el^^B@DHACLmghPDEJhIPyInUn_e][VUvWbSPrIHzzEEh@bj@BfX@JeDHBAj@	T_P26993_ExsA_A_631693	T_P26993_ExsA_A_631693	631693	=	31200	nM	IC50	0.18	9.64	3.2	480858	Pseudomonas aeruginosa	3	Exoenzyme S synthesis regulatory protein exsA	ExsA	Pseudomonas aeruginosa (strain ATCC 15692 / PAO1 / 1C / PRS 101 / LMG12228)	Target is a single protein chain	P26993	10.1016/j.bmcl.2010.04.014	[O-][N+](c(cc1)cc2c1nc(-c(cc1)ccc1NC(/C=C/c(cc1)cnc1-n1cncc1)=O)n2O)=O	InChI=1S/C24H17N7O4/c32-23(10-2-16-1-9-22(26-14-16)29-12-11-25-15-29)27-18-5-3-17(4-6-18)24-28-20-8-7-19(31(34)35)13-21(20)30(24)33/h1-15,33H,(H,27,32)	JOQVYBHIXXXINH-UHFFFAOYSA-N	467.444	467.444	467.134203	2.7027	-9.122	11	2	347.55	0.32994	143.68	-3.7853	35	11	0	11	0	6	5	5	5	26	2	2	1	0	0
161	ehRVB@DHACLmg`DEJhIPyInUn_e][VUvxdtLbRNnZ@Hj`@if@BhP@`Z`	T_P26993_ExsA_A_631694	T_P26993_ExsA_A_631694	631694	>	1.00E+05	nM	IC50	0	0	0	480858	Pseudomonas aeruginosa	3	Exoenzyme S synthesis regulatory protein exsA	ExsA	Pseudomonas aeruginosa (strain ATCC 15692 / PAO1 / 1C / PRS 101 / LMG12228)	Target is a single protein chain	P26993	10.1016/j.bmcl.2010.04.014	CN(C)c1ncc(/C=C/C(Nc(cc2)ccc2-c2nc(ccc([N+]([O-])=O)c3)c3n2O)=O)cc1	InChI=1S/C23H20N6O4/c1-27(2)21-11-3-15(14-24-21)4-12-22(30)25-17-7-5-16(6-8-17)23-26-19-10-9-18(29(32)33)13-20(19)28(23)31/h3-14,31H,1-2H3,(H,25,30)	HNUCSABEXNUOIE-UHFFFAOYSA-N	444.45	444.45	444.154604	1.8879	-8.464	10	2	334.65	0.29996	129.1	-4.1338	33	10	0	10	0	6	4	4	4	21	4	3	1	0	0
162	ejQRFLDHiedZF@clRPIABPpdDYI{HiCHXdldieDeeDhleeMCFnmk`XZjh@If`@fj@I`@BBr@	T_P26993_ExsA_A_631695	T_P26993_ExsA_A_631695	631695	>	1.00E+05	nM	IC50	0	0	0	480858	Pseudomonas aeruginosa	3	Exoenzyme S synthesis regulatory protein exsA	ExsA	Pseudomonas aeruginosa (strain ATCC 15692 / PAO1 / 1C / PRS 101 / LMG12228)	Target is a single protein chain	P26993	10.1016/j.bmcl.2010.04.014	[O-][N+](c(cc1)cc2c1nc(-c(cc1)ccc1NC(/C=C/c1ccc(C(C(F)(F)F)(O)O)cc1)=O)n2O)=O	InChI=1S/C24H17F3N4O6/c25-24(26,27)23(33,34)16-6-1-14(2-7-16)3-12-21(32)28-17-8-4-15(5-9-17)22-29-19-11-10-18(31(36)37)13-20(19)30(22)35/h1-13,33-35H,(H,28,32)	JYWHAJORAVEELI-UHFFFAOYSA-N	514.415	514.415	514.11002	2.8019	-8.613	10	4	353.64	0.31688	153.43	-15.465	37	13	0	13	0	7	4	4	4	21	6	7	1	0	0
163	ejQZF@DHACLm`DEFelXIP{HihdihmhdlhhlhcDeeNIMCHd`XV`BJh@Jfeh@Ia@B@Z@	T_P26993_ExsA_A_631766	T_P26993_ExsA_A_631766	631766	>	47500	nM	IC50	0	0	0	480858	Pseudomonas aeruginosa	3	Exoenzyme S synthesis regulatory protein exsA	ExsA	Pseudomonas aeruginosa (strain ATCC 15692 / PAO1 / 1C / PRS 101 / LMG12228)	Target is a single protein chain	P26993	10.1016/j.bmcl.2010.04.014	CC(c1ccc(/C=C/C(N(CC(N)=O)c(cc2)ccc2-c2nc(ccc([N+]([O-])=O)c3)c3n2O)=O)cc1)=O	InChI=1S/C26H21N5O6/c1-16(32)18-5-2-17(3-6-18)4-13-25(34)29(15-24(27)33)20-9-7-19(8-10-20)26-28-22-12-11-21(31(36)37)14-23(22)30(26)35/h2-14,35H,15H2,1H3,(H2,27,33)	OMYZTUFUEFHSCF-UHFFFAOYSA-N	499.482	499.482	499.149185	1.6642	-9.209	11	2	369.95	0.32248	164.34	-2.2502	37	11	0	11	0	8	4	4	4	21	4	4	2	0	0
164	eb^ZB@@DGFnlPKEclbbbTRRTTURVbRbbqVQdVUTvpLKUHTC@ACUS@E`@DED@	T_P26993_ExsA_A_631767	T_P26993_ExsA_A_631767	631767	>	49000	nM	IC50	0	0	0	480858	Pseudomonas aeruginosa	3	Exoenzyme S synthesis regulatory protein exsA	ExsA	Pseudomonas aeruginosa (strain ATCC 15692 / PAO1 / 1C / PRS 101 / LMG12228)	Target is a single protein chain	P26993	10.1016/j.bmcl.2010.04.014	CC(c1ccc(/C=C/C(N(CC(N)=O)c(cc2)ccc2-c2nc(ccc(C#N)c3)c3n2O)=O)cc1)=O	InChI=1S/C27H21N5O4/c1-17(33)20-6-2-18(3-7-20)5-13-26(35)31(16-25(29)34)22-10-8-21(9-11-22)27-30-23-12-4-19(15-28)14-24(23)32(27)36/h2-14,36H,16H2,1H3,(H2,29,34)	OOOQORMYVHRDBM-UHFFFAOYSA-N	479.495	479.495	479.159355	2.5918	-9.522	9	2	367.99	0.27838	142.31	-1.5288	36	9	0	9	0	7	4	4	4	21	3	4	2	0	0
165	eb^RJ@HDFnlPKGEcgNrJJIQIIQQUIZIJJKEYFQYUS[@pmTaPL@DMUL@V@@PTP	T_P26993_ExsA_A_631768	T_P26993_ExsA_A_631768	631768	>	51000	nM	IC50	0	0	0	480858	Pseudomonas aeruginosa	3	Exoenzyme S synthesis regulatory protein exsA	ExsA	Pseudomonas aeruginosa (strain ATCC 15692 / PAO1 / 1C / PRS 101 / LMG12228)	Target is a single protein chain	P26993	10.1016/j.bmcl.2010.04.014	CC(c1ccc(/C=C/C(N(CC([O-])=O)c(cc2)ccc2-c2nc(ccc(C#N)c3)c3n2O)=O)cc1)=O	InChI=1S/C27H20N4O5/c1-17(32)20-6-2-18(3-7-20)5-13-25(33)30(16-26(34)35)22-10-8-21(9-11-22)27-29-23-12-4-19(15-28)14-24(23)31(27)36/h2-14,36H,16H2,1H3,(H,34,35)/p-1	JIBYAXLHXDNUPZ-UHFFFAOYSA-M	479.471	479.471	479.135546	0.7432	-9.446	9	1	367	0.27643	139.35	-12.817	36	9	0	9	0	7	4	4	4	21	4	4	1	0	0
166	ejQRN@LHEMN`DKO@ilXIPxKlbfbRbRTtqbRrTrTRVTxDt\jZAaZ@Bjih@JY`@fD@HEh	T_P26993_ExsA_A_631769	T_P26993_ExsA_A_631769	631769	=	3700	nM	IC50	0.2	10.85	3.3	480858	Pseudomonas aeruginosa	3	Exoenzyme S synthesis regulatory protein exsA	ExsA	Pseudomonas aeruginosa (strain ATCC 15692 / PAO1 / 1C / PRS 101 / LMG12228)	Target is a single protein chain	P26993	10.1016/j.bmcl.2010.04.014	CC(c1ccc(/C=C/C(Nc(cc2)ccc2-c(n(c2c3)O)nc2c(CC([O-])=O)cc3[N+]([O-])=O)=O)cc1)=O	InChI=1S/C26H20N4O7/c1-15(31)17-5-2-16(3-6-17)4-11-23(32)27-20-9-7-18(8-10-20)26-28-25-19(13-24(33)34)12-21(30(36)37)14-22(25)29(26)35/h2-12,14,35H,13H2,1H3,(H,27,32)(H,33,34)/p-1	QPNOEIWVECUUQV-UHFFFAOYSA-M	499.458	499.458	499.125376	0.0898	-9.36	11	2	370.12	0.34102	170.17	-4.7913	37	11	0	11	0	8	4	4	4	21	5	4	1	0	0
167	ejQZN@LHEMNo`DKO@ilXIPxKlbfbRbRTtqbRrTrTRVTxDt\jZAaZ@Bjih@JY`@fD@HEh	T_P26993_ExsA_A_631833	T_P26993_ExsA_A_631833	631833	=	4600	nM	IC50	0.2	10.64	3.01	480858	Pseudomonas aeruginosa	3	Exoenzyme S synthesis regulatory protein exsA	ExsA	Pseudomonas aeruginosa (strain ATCC 15692 / PAO1 / 1C / PRS 101 / LMG12228)	Target is a single protein chain	P26993	10.1016/j.bmcl.2010.04.014	CC(c1ncc(/C=C/C(Nc(cc2)ccc2-c(n(c2c3)O)nc2c(CC([O-])=O)cc3[N+]([O-])=O)=O)cc1)=O	InChI=1S/C25H19N5O7/c1-14(31)20-8-2-15(13-26-20)3-9-22(32)27-18-6-4-16(5-7-18)25-28-24-17(11-23(33)34)10-19(30(36)37)12-21(24)29(25)35/h2-10,12-13,35H,11H2,1H3,(H,27,32)(H,33,34)/p-1	QRPSHHMUHCVWAC-UHFFFAOYSA-M	500.446	500.446	500.120625	-0.8571	-8.589	12	2	368.88	0.37191	183.06	-4.7913	37	12	0	12	0	8	4	4	4	21	5	2	1	0	0
168	do~D`Bs`BLdTTJrRRJjZVjj`bd	T_P33883_LasI_A_2320483	T_P33883_LasI_A_2320483	2320483	=	40	%	Inhibition	0	0	0	1205522	Pseudomonas aeruginosa PAO1	4	Acyl-homoserine-lactone synthase	LasI	Pseudomonas aeruginosa (strain ATCC 15692 / PAO1 / 1C / PRS 101 / LMG12228)	Target is a single protein chain	P33883	10.1021/acs.jmedchem.8b00540	CCCCCCC/C=C(/C(N1)=O)\SC1=O	InChI=1S/C11H17NO2S/c1-2-3-4-5-6-7-8-9-10(13)12-11(14)15-9/h8H,2-7H2,1H3,(H,12,13,14)	VVEOYZHPLYMRHY-UHFFFAOYSA-N	227.327	227.327	227.097999	3.0994	-3.541	3	1	183.98	0.29911	71.47	-15.951	15	4	0	4	0	6	1	1	0	0	8	0	1	0	0
169	flu@P@@\uyIfVWnuv\dZJV`XJ@`H@@@	T_P54292_RhlR_A_119594	T_P54292_RhlR_A_119594	119594	>	70	%	Inhibition	0	0	0	1205526	Pseudomonas aeruginosa	5	Regulatory protein RhlR	RhlR	Pseudomonas aeruginosa (strain ATCC 15692 / PAO1 / 1C / PRS 101 / LMG12228)	Target is a single protein chain	P54292	10.1021/acs.jmedchem.8b00540	Oc(ccc1c2OC(c3ccccc3)=CC1=O)c2O	InChI=1S/C15H10O4/c16-11-7-6-10-12(17)8-13(19-15(10)14(11)18)9-4-2-1-3-5-9/h1-8,16,18H	COCYGNDCWFKTMF-UHFFFAOYSA-N	254.24	254.24	254.05791	2.6814	-3.152	4	2	184.68	0.26662	66.76	0.28194	19	4	0	4	0	1	3	3	2	12	3	2	0	0	0
170	dkLHqH@HDHdHBXyJmUuZjVjXAQT@	T_P54292_RhlR_A_202361	T_P54292_RhlR_A_202361	202361	=	50000	nM	IC50	0.45	18.35	25.2	1205541	Pseudomonas aeruginosa	5	Regulatory protein RhlR	RhlR	Pseudomonas aeruginosa (strain ATCC 15692 / PAO1 / 1C / PRS 101 / LMG12228)	Target is a single protein chain	P54292	10.1021/acs.jmedchem.8b00540	C=CCSS/C=C/C[S@@+](CC=C)[O-]	InChI=1S/C9H16OS3/c1-3-6-11-12-7-5-9-13(10)8-4-2/h3-5,7H,1-2,6,8-9,13H2	YUMBNFISTMYXLT-UHFFFAOYSA-N	234.407	234.407	234.020675	2.0945	-3.406	1	0	178.38	0.2692	67.67	-4.3821	13	4	0	4	1	8	0	0	0	0	7	0	0	0	0
171	fde`@`M@bNA@`aPPdrnkJjtXZpXp@USP@@@@	T_P54292_RhlR_A_2220793	T_P54292_RhlR_A_2220793	2220793	=	50	%	Inhibition	0	0	0	1109203	Pseudomonas aeruginosa PAO1	5	Regulatory protein RhlR	RhlR	Pseudomonas aeruginosa (strain ATCC 15692 / PAO1 / 1C / PRS 101 / LMG12228)	Target is a single protein chain	P54292	10.1021/acs.jmedchem.6b01025	Clc(cc1)ccc1SSc1nc(cccc2)c2s1	InChI=1S/C13H8ClNS3/c14-9-5-7-10(8-6-9)17-18-13-15-11-3-1-2-4-12(11)16-13/h1-8H	JYSWAWXDFCYAMR-UHFFFAOYSA-N	309.865	309.865	308.950736	4.8903	-5.136	1	0	212.72	0.31172	91.73	-0.5575	18	5	0	5	0	3	3	3	3	15	2	2	0	0	0
172	dg~@pB@HpHxHRfYu_JiviBBI`@@	T_P54292_RhlR_A_2237918	T_P54292_RhlR_A_2237918	2237918	=	2030	nM	IC50	0.56	23.78	44.16	1109197	Pseudomonas aeruginosa PAO1	5	Regulatory protein RhlR	RhlR	Pseudomonas aeruginosa (strain ATCC 15692 / PAO1 / 1C / PRS 101 / LMG12228)	Target is a single protein chain	P54292	10.1021/acs.jmedchem.6b01025	C=CCSSc1nc(cccc2)c2s1	InChI=1S/C10H9NS3/c1-2-7-12-14-10-11-8-5-3-4-6-9(8)13-10/h2-6H,1,7H2	BTIKOIUASQFSJD-UHFFFAOYSA-N	239.386	239.386	238.989709	3.8564	-3.971	1	0	175.84	0.3771	91.73	-3.2942	14	4	0	4	0	4	2	2	2	9	3	0	0	0	0
173	dg~@pB@HpHxHRfYu_JiviBBI`@@	T_P54292_RhlR_A_2237918	T_P54292_RhlR_A_2237918	2237918	=	50	%	Inhibition	0	0	0	1109203	Pseudomonas aeruginosa PAO1	5	Regulatory protein RhlR	RhlR	Pseudomonas aeruginosa (strain ATCC 15692 / PAO1 / 1C / PRS 101 / LMG12228)	Target is a single protein chain	P54292	10.1021/acs.jmedchem.6b01025	C=CCSSc1nc(cccc2)c2s1	InChI=1S/C10H9NS3/c1-2-7-12-14-10-11-8-5-3-4-6-9(8)13-10/h2-6H,1,7H2	BTIKOIUASQFSJD-UHFFFAOYSA-N	239.386	239.386	238.989709	3.8564	-3.971	1	0	175.84	0.3771	91.73	-3.2942	14	4	0	4	0	4	2	2	2	9	3	0	0	0	0
174	fjmaa@GLmdFHdHRYV}UmfZ\RV@Hjijibay@@	T_P54292_RhlR_A_2331787	T_P54292_RhlR_A_2331787	2331787	=	8000	nM	IC50	0.33	13.69	9.2	1205523	Pseudomonas aeruginosa	5	Regulatory protein RhlR	RhlR	Pseudomonas aeruginosa (strain ATCC 15692 / PAO1 / 1C / PRS 101 / LMG12228)	Target is a single protein chain	P54292	10.1021/acs.jmedchem.8b00540	O=C(CCCCOc1cccc(Br)c1)N[C@@H](CCS1)C1=O	InChI=1S/C15H18BrNO3S/c16-11-4-3-5-12(10-11)20-8-2-1-6-14(18)17-13-7-9-21-15(13)19/h3-5,10,13H,1-2,6-9H2,(H,17,18)/t13-/m0/s1	YXDQNVZRRGTPNR-ZDUSSCGKSA-N	372.282	372.282	371.019075	2.5594	-3.296	4	1	247.9	0.26232	80.7	-7.3185	21	6	0	6	1	7	2	2	1	6	9	0	1	0	0
175	defHQDD@c`ciGdeUVVjjcd@	T_P54292_RhlR_A_75869	T_P54292_RhlR_A_75869	75869	=	42.06	%	Inhibition	0	0	0	1205524	Pseudomonas aeruginosa	5	Regulatory protein RhlR	RhlR	Pseudomonas aeruginosa (strain ATCC 15692 / PAO1 / 1C / PRS 101 / LMG12228)	Target is a single protein chain	P54292	10.1021/acs.jmedchem.8b00540	C[S@+](CCCCN=C=S)[O-]	InChI=1S/C6H13NOS2/c1-10(8)5-3-2-4-7-6-9/h2-5,10H2,1H3	QAXZURCPIBNGST-UHFFFAOYSA-N	177.291	177.291	177.028204	1.416	-2.215	2	0	139.12	0.37773	61.52	-5.1727	10	4	0	4	1	5	0	0	0	0	8	0	0	0	0
176	dklF@@pUt|dTTRbQjZjjjjhRPiRf@@	T_Q9HYN5_LecB_A_103981	T_Q9HYN5_LecB_A_103981	103981	=	158000	nM	IC50	0	0	0		Pseudomonas aeruginosa	6	Fucose-binding lectin PA-IIL	LecB	Pseudomonas aeruginosa		Q9HYN5	10.1021/cb400371r	CO[C@H]([C@H]([C@@H]1O)O)O[C@H](CO)[C@H]1O	InChI=1S/C7H14O6/c1-12-7-6(11)5(10)4(9)3(2-8)13-7/h3-11H,2H2,1H3/t3-,4+,5+,6+,7+/m1/s1	HOVAGTYPODGVJG-JAIWFUSLSA-N	194.182	194.182	194.07904	-2.1929	0.123	6	4	133.92	0.54062	99.38	-7.2849	13	6	0	6	5	2	1	1	0	0	13	0	0	0	0
177	eeWTEHHDLM@hdno`ZQYP@bKlbbRbRRfRbbaTTTTrbRUqRa`uvpJKIOKUAAESTuUAUJECEQPxlhuAi\`@	T_Q9HYN5_LecB_A_103982	T_Q9HYN5_LecB_A_103982	103982	=	2740	nM	IC50	0	0	0		Pseudomonas aeruginosa PA16	6	Fucose-binding lectin PA-IIL	LecB	Pseudomonas aeruginosa		Q9HYN5	10.1021/cb400371r	C[C@H]([C@H]([C@H]([C@@H]1O)O)O)O[C@H]1OCCNC(Nc(cc1)cc(C([O-])=O)c1C(c(ccc(O)c1)c1O1)=C(C=C2)C1=CC2=O)=S	InChI=1S/C29H28N2O10S/c1-13-24(34)25(35)26(36)28(40-13)39-9-8-30-29(42)31-14-2-5-17(20(10-14)27(37)38)23-18-6-3-15(32)11-21(18)41-22-12-16(33)4-7-19(22)23/h2-7,10-13,24-26,28,32,34-36H,8-9H2,1H3,(H,37,38)(H2,30,31,42)/p-1/t13-,24+,25+,26+,28-/m1/s1	PNZXHHORIJRZRG-ZYFVVZGOSA-M	595.603	595.603	595.138643	-0.7275	-4.569	12	6	422.99	0.4106	221.96	4.4875	42	13	0	13	5	7	5	5	2	12	17	0	0	0	0
178	flepp@MV|C@eFSdbbbTRNfVUI^CUUUURuUHIDIJJT@@	T_Q9HYN5_LecB_A_103983	T_Q9HYN5_LecB_A_103983	103983	=	578000	nM	IC50	0	0	0		Pseudomonas aeruginosa	6	Fucose-binding lectin PA-IIL	LecB	Pseudomonas aeruginosa		Q9HYN5	10.1021/cb400371r	CO[C@H]([C@H]([C@@H]1O)O)O[C@H](Cn2nnc(CO)c2)[C@H]1O	InChI=1S/C10H17N3O6/c1-18-10-9(17)8(16)7(15)6(19-10)3-13-2-5(4-14)11-12-13/h2,6-10,14-17H,3-4H2,1H3/t6-,7+,8+,9+,10+/m1/s1	YYRHVGIDRLQVGZ-MBGOZMDMSA-N	275.26	275.26	275.111737	-3.1632	0.315	9	4	194.16	0.52127	130.09	-4.268	19	9	0	9	5	4	2	2	1	5	14	0	0	0	0
179	fi{qP@MV|C@eFrQQQJIGSKIJIJdoAzNjjjjej@BbdDbDeEJ@@	T_Q9HYN5_LecB_A_103984	T_Q9HYN5_LecB_A_103984	103984	=	264000	nM	IC50	0	0	0		Pseudomonas aeruginosa	6	Fucose-binding lectin PA-IIL	LecB	Pseudomonas aeruginosa		Q9HYN5	10.1021/cb400371r	CO[C@H]([C@H]([C@@H]1O)O)O[C@H](Cn2nnc(CCc3ccccc3)c2)[C@H]1O	InChI=1S/C17H23N3O5/c1-24-17-16(23)15(22)14(21)13(25-17)10-20-9-12(18-19-20)8-7-11-5-3-2-4-6-11/h2-6,9,13-17,21-23H,7-8,10H2,1H3/t13-,14+,15+,16+,17+/m1/s1	KYMAWGFXPVDCJN-XAJHFOFHSA-N	349.386	349.386	349.163772	-0.3645	-1.439	8	3	261.33	0.33716	109.86	-5.2704	25	8	0	8	5	6	3	3	2	11	14	2	0	0	0
180	fnsqP@MV|C@eFrQQQJIGSKJIJdoAjvjjjje`@hiBHaIQR`@	T_Q9HYN5_LecB_A_103985	T_Q9HYN5_LecB_A_103985	103985	=	373000	nM	IC50	0	0	0		Pseudomonas aeruginosa	6	Fucose-binding lectin PA-IIL	LecB	Pseudomonas aeruginosa		Q9HYN5	10.1021/cb400371r	CO[C@@H]([C@H]([C@@H]1O)O)O[C@H](Cn2nnc(-c3ccccc3)c2)[C@H]1O	InChI=1S/C15H19N3O5/c1-22-15-14(21)13(20)12(19)11(23-15)8-18-7-10(16-17-18)9-5-3-2-4-6-9/h2-7,11-15,19-21H,8H2,1H3/t11-,12+,13+,14+,15-/m1/s1	ISPPIGSTMGYXLK-CAEXGNQWSA-N	321.332	321.332	321.132472	-0.8697	-1.555	8	3	233.81	0.37684	109.86	-4.388	23	8	0	8	5	4	3	3	2	11	12	2	0	0	0
181	fakqP@MV|C@eFrQQQJIGSKJIJTexMVuUUUTl@EQRBQBRbd`@	T_Q9HYN5_LecB_A_103986	T_Q9HYN5_LecB_A_103986	103986	=	279000	nM	IC50	0	0	0		Pseudomonas aeruginosa	6	Fucose-binding lectin PA-IIL	LecB	Pseudomonas aeruginosa		Q9HYN5	10.1021/cb400371r	Cc1cccc(-c2cn(C[C@H]([C@H]([C@@H]([C@@H]3O)O)O)O[C@@H]3OC)nn2)c1	InChI=1S/C16H21N3O5/c1-9-4-3-5-10(6-9)11-7-19(18-17-11)8-12-13(20)14(21)15(22)16(23-2)24-12/h3-7,12-16,20-22H,8H2,1-2H3/t12-,13+,14-,15+,16+/m1/s1	DDRJWXHFVCMBIW-LEOABGAYSA-N	335.359	335.359	335.148122	-0.5258	-1.899	8	3	246.07	0.35807	109.86	-4.3822	24	8	0	8	5	4	3	3	2	11	13	0	0	0	0
182	fakqP@MV|C@eFrQQQJIGSKJIKTexMVuUUUTl@EQRBQBRbd`@	T_Q9HYN5_LecB_A_103987	T_Q9HYN5_LecB_A_103987	103987	=	294000	nM	IC50	0	0	0		Pseudomonas aeruginosa PA15	6	Fucose-binding lectin PA-IIL	LecB	Pseudomonas aeruginosa		Q9HYN5	10.1021/cb400371r	Cc(cc1)ccc1-c1cn(C[C@H]([C@H]([C@@H]([C@@H]2O)O)O)O[C@@H]2OC)nn1	InChI=1S/C16H21N3O5/c1-9-3-5-10(6-4-9)11-7-19(18-17-11)8-12-13(20)14(21)15(22)16(23-2)24-12/h3-7,12-16,20-22H,8H2,1-2H3/t12-,13+,14-,15+,16+/m1/s1	KOQWXXFFCUSULR-LEOABGAYSA-N	335.359	335.359	335.148122	-0.5258	-1.899	8	3	246.07	0.35807	109.86	-4.3822	24	8	0	8	5	4	3	3	2	11	13	2	0	0	0
183	fakqR@AJtzNZ}AHILklnllvmFJtdl@EKUUUUETmOPJRbh@	T_Q9HYN5_LecB_A_103989	T_Q9HYN5_LecB_A_103989	103989	=	240000	nM	IC50	0	0	0		Pseudomonas aeruginosa	6	Fucose-binding lectin PA-IIL	LecB	Pseudomonas aeruginosa		Q9HYN5	10.1021/cb400371r	CO[C@H]([C@H]([C@@H]1O)O)O[C@H](Cn2nnc(-c(cc3)ccc3F)c2)[C@H]1O	InChI=1S/C15H18FN3O5/c1-23-15-14(22)13(21)12(20)11(24-15)7-19-6-10(17-18-19)8-2-4-9(16)5-3-8/h2-6,11-15,20-22H,7H2,1H3/t11-,12-,13+,14-,15+/m1/s1	ZJYXJVBISGKPLG-QMIVOQANSA-N	339.322	339.322	339.12305	-0.7689	-1.869	8	3	240.16	0.36688	109.86	-5.728	24	9	0	9	5	4	3	3	2	11	12	2	0	0	0
184	f`a`p@D@YKUoIL{KMjhsUUUUURdyAITL`@	T_Q9HYN5_LecB_A_103990	T_Q9HYN5_LecB_A_103990	103990	=	281000	nM	IC50	0	0	0		Pseudomonas aeruginosa	6	Fucose-binding lectin PA-IIL	LecB	Pseudomonas aeruginosa		Q9HYN5	10.1021/cb400371r	CC(NC[C@H]([C@H]([C@@H]([C@@H]1O)O)O)O[C@@H]1OC)=O	InChI=1S/C9H17NO6/c1-4(11)10-3-5-6(12)7(13)8(14)9(15-2)16-5/h5-9,12-14H,3H2,1-2H3,(H,10,11)/t5-,6-,7-,8-,9+/m1/s1	STALKXWWDPBKMN-OKNNCHMLSA-N	235.235	235.235	235.105589	-2.1825	-0.151	7	4	169.04	0.49574	108.25	0.16475	16	7	0	7	5	3	1	1	0	0	13	0	1	0	0
185	fjm`p@D@TxJRiLljsmvlc^buAAQUUQTyMRr}Hh@	T_Q9HYN5_LecB_A_103991	T_Q9HYN5_LecB_A_103991	103991	=	110000	nM	IC50	0	0	0		Pseudomonas aeruginosa	6	Fucose-binding lectin PA-IIL	LecB	Pseudomonas aeruginosa		Q9HYN5	10.1021/cb400371r	CO[C@H]([C@H]([C@H]1O)O)O[C@H](CNC(c2ccccc2)=O)[C@H]1O	InChI=1S/C14H19NO6/c1-20-14-12(18)11(17)10(16)9(21-14)7-15-13(19)8-5-3-2-4-6-8/h2-6,9-12,14,16-18H,7H2,1H3,(H,15,19)/t9-,10-,11-,12-,14+/m1/s1	LSYTUPPARVNPRZ-SKENRDBWSA-N	297.306	297.306	297.121239	-0.7387	-1.321	7	4	216.54	0.387	108.25	-0.28958	21	7	0	7	5	4	2	2	1	6	12	2	1	0	0
186	fasPHBHZ@aShykvDhyInUvuefuxIIV`@fjjjjJeizARXU@@	T_Q9HYN5_LecB_A_103992	T_Q9HYN5_LecB_A_103992	103992	=	75800	nM	IC50	0	0	0		Pseudomonas aeruginosa PA16	6	Fucose-binding lectin PA-IIL	LecB	Pseudomonas aeruginosa		Q9HYN5	10.1021/cb400371r	CO[C@H]([C@H]([C@H]1O)O)O[C@H](CNC(c(cc2)ccc2[N+]([O-])=O)=O)[C@H]1O	InChI=1S/C14H18N2O8/c1-23-14-12(19)11(18)10(17)9(24-14)6-15-13(20)7-2-4-8(5-3-7)16(21)22/h2-5,9-12,14,17-19H,6H2,1H3,(H,15,20)/t9-,10-,11-,12-,14+/m1/s1	NPHNRPDRQOWCCE-SKENRDBWSA-N	342.303	342.303	342.106318	-1.6603	-1.781	10	4	240.21	0.4755	154.07	-5.2115	24	10	0	10	5	5	2	2	1	6	13	2	1	0	0
187	fmgphAHB\AFcVbUhupeGBdwYEMDeDiiTheELerU^m@DSMUUUTU@qLrjsj@@	T_Q9HYN5_LecB_A_103993	T_Q9HYN5_LecB_A_103993	103993	=	121000	nM	IC50	0	0	0		Pseudomonas aeruginosa	6	Fucose-binding lectin PA-IIL	LecB	Pseudomonas aeruginosa		Q9HYN5	10.1021/cb400371r	CO[C@H]([C@H]([C@H]1O)O)O[C@H](CNC(c2cc([N+]([O-])=O)cc([N+]([O-])=O)c2)=O)[C@H]1O	InChI=1S/C14H17N3O10/c1-26-14-12(20)11(19)10(18)9(27-14)5-15-13(21)6-2-7(16(22)23)4-8(3-6)17(24)25/h2-4,9-12,14,18-20H,5H2,1H3,(H,15,21)/t9-,10-,11-,12-,14+/m1/s1	RQZAHIDQDBOMNL-SKENRDBWSA-N	387.3	387.3	387.091397	-2.5819	-2.241	13	4	263.88	0.54813	199.89	-5.2115	27	13	0	13	5	6	2	2	1	6	14	5	1	0	0
188	ff}`p@D@dzNZiLjsJl}zXOdmUAPUEUEQdUKStR`@	T_Q9HYN5_LecB_A_103994	T_Q9HYN5_LecB_A_103994	103994	=	73800	nM	IC50	0	0	0		Pseudomonas aeruginosa PA15	6	Fucose-binding lectin PA-IIL	LecB	Pseudomonas aeruginosa		Q9HYN5	10.1021/cb400371r	CO[C@@H]([C@H]([C@H]1O)O)O[C@H](CNC(Cc2ccccc2)=O)[C@H]1O	InChI=1S/C15H21NO6/c1-21-15-14(20)13(19)12(18)10(22-15)8-16-11(17)7-9-5-3-2-4-6-9/h2-6,10,12-15,18-20H,7-8H2,1H3,(H,16,17)/t10-,12-,13-,14-,15-/m1/s1	FFKQOPFXANSYLT-DIAXPKBXSA-N	311.333	311.333	311.136889	-0.7406	-1.286	7	4	230.3	0.36387	108.25	0.025164	22	7	0	7	5	5	2	2	1	6	13	2	1	0	0
189	fco`p@D@Mgl}yEDheEEDddhmiboUbthvjh@h@jBj`j\eheEPt@	T_Q9HYN5_LecB_A_103995	T_Q9HYN5_LecB_A_103995	103995	=	161000	nM	IC50	0	0	0		Pseudomonas aeruginosa	6	Fucose-binding lectin PA-IIL	LecB	Pseudomonas aeruginosa		Q9HYN5	10.1021/cb400371r	CO[C@H]([C@H]([C@@H]1O)O)O[C@H](CNC(C(c2ccccc2)c2ccccc2)=O)[C@H]1O	InChI=1S/C21H25NO6/c1-27-21-19(25)18(24)17(23)15(28-21)12-22-20(26)16(13-8-4-2-5-9-13)14-10-6-3-7-11-14/h2-11,15-19,21,23-25H,12H2,1H3,(H,22,26)/t15-,17-,18+,19-,21+/m1/s1	IKPSHISOVRXADL-UVPIGPOJSA-N	387.431	387.431	387.168189	0.787	-2.435	7	4	288.8	0.29017	108.25	0.58904	28	7	0	7	5	6	3	3	2	12	13	8	1	0	0
190	fnc`p@D@EZNViLjlrrmnnRDkTuPUATUEFRTMGQJ`R@	T_Q9HYN5_LecB_A_103996	T_Q9HYN5_LecB_A_103996	103996	=	37400	nM	IC50	0	0	0		Pseudomonas aeruginosa	6	Fucose-binding lectin PA-IIL	LecB	Pseudomonas aeruginosa		Q9HYN5	10.1021/cb400371r	CO[C@@H]([C@H]([C@H]1O)O)O[C@H](CNC(/C=C/c2ccccc2)=O)[C@H]1O	InChI=1S/C16H21NO6/c1-22-16-15(21)14(20)13(19)11(23-16)9-17-12(18)8-7-10-5-3-2-4-6-10/h2-8,11,13-16,19-21H,9H2,1H3,(H,17,18)/t11-,13-,14-,15-,16-/m1/s1	LHFOPICMJLPBDI-JPIRQXTESA-N	323.344	323.344	323.136889	-0.4095	-1.691	7	4	243.04	0.3448	108.25	-1.3193	23	7	0	7	5	5	2	2	1	6	12	2	1	0	0
191	fbuaPDM@pIQmSdbbbTRNrbRiINZjjjj@BJPbHRTTd@	T_Q9HYN5_LecB_A_103997	T_Q9HYN5_LecB_A_103997	103997	=	227000	nM	IC50	0	0	0		Pseudomonas aeruginosa PA15	6	Fucose-binding lectin PA-IIL	LecB	Pseudomonas aeruginosa		Q9HYN5	10.1021/cb400371r	CO[C@@H]([C@H]([C@H]1O)O)O[C@H](C[NH2+]Cc2ccccc2)[C@H]1O	InChI=1S/C14H21NO5/c1-19-14-13(18)12(17)11(16)10(20-14)8-15-7-9-5-3-2-4-6-9/h2-6,10-18H,7-8H2,1H3/p+1/t10-,11+,12-,13+,14-/m1/s1	IMINXYSREMGKIC-XHJNMGKDSA-O	284.331	284.331	284.149799	-2.0458	-1.192	6	4	208.83	0.32103	95.76	-3.1967	20	6	0	6	5	5	2	2	1	6	14	2	0	1	1
192	fncQpFHJ@bpTe[BT\jTfyWUYYm^Bceh@JjjjjJahz^TUe@@	T_Q9HYN5_LecB_A_103998	T_Q9HYN5_LecB_A_103998	103998	=	117000	nM	IC50	0	0	0		Pseudomonas aeruginosa	6	Fucose-binding lectin PA-IIL	LecB	Pseudomonas aeruginosa		Q9HYN5	10.1021/cb400371r	CO[C@H]([C@H]([C@@H]1O)O)O[C@H](C[NH2+]Cc(cc2)ccc2[N+]([O-])=O)[C@H]1O	InChI=1S/C14H20N2O7/c1-22-14-13(19)12(18)11(17)10(23-14)7-15-6-8-2-4-9(5-3-8)16(20)21/h2-5,10-15,17-19H,6-7H2,1H3/p+1/t10-,11-,12+,13-,14+/m1/s1	NSAWTYSNQPJMFZ-RGDJUOJXSA-O	329.328	329.328	329.134878	-1.9024	-1.652	9	4	232.5	0.41918	141.58	-8.0167	23	9	0	9	5	6	2	2	1	6	15	2	0	1	1
193	ff}QPDMUA`RcZgIEEDhd]eDeeRR\uUUUT@EqRBQBRbd`@	T_Q9HYN5_LecB_A_103999	T_Q9HYN5_LecB_A_103999	103999	=	115000	nM	IC50	0	0	0		Pseudomonas aeruginosa	6	Fucose-binding lectin PA-IIL	LecB	Pseudomonas aeruginosa		Q9HYN5	10.1021/cb400371r	CO[C@H]([C@H]([C@H]1O)O)O[C@H](C[NH2+]Cc(cc2)ccc2C#N)[C@H]1O	InChI=1S/C15H20N2O5/c1-21-15-14(20)13(19)12(18)11(22-15)8-17-7-10-4-2-9(6-16)3-5-10/h2-5,11-15,17-20H,7-8H2,1H3/p+1/t11-,12+,13-,14+,15+/m1/s1	ICHXCPZYBKBHLD-SEBNEYGDSA-O	309.341	309.341	309.145048	-2.2102	-1.965	7	4	230.54	0.34961	119.55	-7.3018	22	7	0	7	5	5	2	2	1	6	14	2	0	1	1
194	fjmaRDAZ\EIPQ@iRYWUYYmZL}F@BjjjjbhjFeeyQP@	T_Q9HYN5_LecB_A_104000	T_Q9HYN5_LecB_A_104000	104000	=	212000	nM	IC50	0	0	0		Pseudomonas aeruginosa	6	Fucose-binding lectin PA-IIL	LecB	Pseudomonas aeruginosa		Q9HYN5	10.1021/cb400371r	CO[C@H]([C@H]([C@@H]1O)O)O[C@H](C[NH2+]Cc(cc2)ccc2Cl)[C@H]1O	InChI=1S/C14H20ClNO5/c1-20-14-13(19)12(18)11(17)10(21-14)7-16-6-8-2-4-9(15)5-3-8/h2-5,10-14,16-19H,6-7H2,1H3/p+1/t10-,11-,12+,13-,14+/m1/s1	UOQUWMZBAWRMFM-RGDJUOJXSA-O	318.776	318.776	318.110826	-1.4398	-1.928	6	4	224.25	0.29895	95.76	-3.0776	21	7	0	7	5	5	2	2	1	6	14	2	0	1	1
195	dknJBMCAT}gIEEDhdZfjjjjjDdJTi`@	T_Q9HYN5_LecB_A_104001	T_Q9HYN5_LecB_A_104001	104001	=	354000	nM	IC50	0	0	0		Pseudomonas aeruginosa	6	Fucose-binding lectin PA-IIL	LecB	Pseudomonas aeruginosa		Q9HYN5	10.1021/cb400371r	CO[C@H]([C@H]([C@@H]1O)O)O[C@H](C[NH3+])[C@H]1O	InChI=1S/C7H15NO5/c1-12-7-6(11)5(10)4(9)3(2-8)13-7/h3-7,9-11H,2,8H2,1H3/p+1/t3-,4+,5+,6+,7+/m1/s1	BJYPUAVFYCRNFH-JAIWFUSLSA-O	194.206	194.206	194.102849	-5.7615	0.047	6	4	135.3	0.54531	106.79	-4.4635	13	6	0	6	5	2	1	1	0	0	13	0	0	1	1
196	ff}ar@LPQkt\u@DYIHUDdhliideVBeZ``hjjhjBahyAbT@	T_Q9HYN5_LecB_A_104002	T_Q9HYN5_LecB_A_104002	104002	=	15900	nM	IC50	0	0	0		Pseudomonas aeruginosa	6	Fucose-binding lectin PA-IIL	LecB	Pseudomonas aeruginosa		Q9HYN5	10.1021/cb400371r	CO[C@H]([C@H]([C@H]1O)O)O[C@H](CNS(c2ccccc2)(=O)=O)[C@H]1O	InChI=1S/C13H19NO7S/c1-20-13-12(17)11(16)10(15)9(21-13)7-14-22(18,19)8-5-3-2-4-6-8/h2-6,9-17H,7H2,1H3/t9-,10-,11-,12-,13+/m1/s1	IQWBBVXNZYXXDX-VEGXAWMVSA-N	333.36	333.36	333.088224	-1.0521	-0.869	8	4	227.37	0.43691	133.7	-7.5346	22	9	0	9	5	4	2	2	1	6	13	3	1	0	0
197	fncar@LPQkrRm@DYIHUDdhlheMdjp\kTDEEUUQTECQrBlh@	T_Q9HYN5_LecB_A_104003	T_Q9HYN5_LecB_A_104003	104003	=	49700	nM	IC50	0	0	0		Pseudomonas aeruginosa	6	Fucose-binding lectin PA-IIL	LecB	Pseudomonas aeruginosa		Q9HYN5	10.1021/cb400371r	Cc(cc1)ccc1S(NC[C@H]([C@H]([C@H]([C@@H]1O)O)O)O[C@@H]1OC)(=O)=O	InChI=1S/C14H21NO7S/c1-8-3-5-9(6-4-8)23(19,20)15-7-10-11(16)12(17)13(18)14(21-2)22-10/h3-6,10-18H,7H2,1-2H3/t10-,11-,12+,13-,14+/m1/s1	ZFSGNRZNIQWIAJ-RGDJUOJXSA-N	347.387	347.387	347.103874	-0.7082	-1.213	8	4	239.63	0.41456	133.7	-6.3673	23	9	0	9	5	4	2	2	1	6	14	3	1	0	0
198	fncaq@EBeXJRmAb\BLbbRrdJTRbfRhrNX@IZjjjhjFciyQfT@	T_Q9HYN5_LecB_A_104004	T_Q9HYN5_LecB_A_104004	104004	=	20900	nM	IC50	0	0	0		Pseudomonas aeruginosa PA16	6	Fucose-binding lectin PA-IIL	LecB	Pseudomonas aeruginosa		Q9HYN5	10.1021/cb400371r	CO[C@H]([C@H]([C@H]1O)O)O[C@H](CNS(c(cc2)ccc2Br)(=O)=O)[C@H]1O	InChI=1S/C13H18BrNO7S/c1-21-13-12(18)11(17)10(16)9(22-13)6-15-23(19,20)8-4-2-7(14)3-5-8/h2-5,9-13,15-18H,6H2,1H3/t9-,10-,11-,12-,13+/m1/s1	HHPJKXSVYORQJJ-VEGXAWMVSA-N	412.256	412.256	410.998735	-0.3269	-1.703	8	4	246	0.40382	133.7	-1.7905	23	10	0	10	5	4	2	2	1	6	13	3	1	0	0
199	fikQJBLQ`cWdejtX@bLm{IIBhdeEeDieDeVCeZ``hjjfhjBahyAVT@	T_Q9HYN5_LecB_A_104005	T_Q9HYN5_LecB_A_104005	104005	=	36100	nM	IC50	0	0	0		Pseudomonas aeruginosa	6	Fucose-binding lectin PA-IIL	LecB	Pseudomonas aeruginosa		Q9HYN5	10.1021/cb400371r	CO[C@H]([C@H]([C@@H]1O)O)O[C@H](CNS(c(cc2)ccc2[N+]([O-])=O)(=O)=O)[C@H]1O	InChI=1S/C13H18N2O9S/c1-23-13-12(18)11(17)10(16)9(24-13)6-14-25(21,22)8-4-2-7(3-5-8)15(19)20/h2-5,9-14,16-18H,6H2,1H3/t9-,10-,11+,12-,13+/m1/s1	XMBJCYIDIWGUNQ-LBELIVKGSA-N	378.357	378.357	378.073303	-1.9737	-1.329	11	4	251.04	0.51689	179.52	-8.7798	25	12	0	12	5	5	2	2	1	6	14	3	1	0	0
200	fikar@LPQZIVc@DYIHUDhhhjheMekrZkTDQTUUUEPT]@qJj`@	T_Q9HYN5_LecB_A_104006	T_Q9HYN5_LecB_A_104006	104006	=	3400	nM	IC50	0	0	0		Pseudomonas aeruginosa	6	Fucose-binding lectin PA-IIL	LecB	Pseudomonas aeruginosa		Q9HYN5	10.1021/cb400371r	Cc(cc1C)cc(C)c1S(NC[C@H]([C@H]([C@H]([C@@H]1O)O)O)O[C@H]1OC)(=O)=O	InChI=1S/C16H25NO7S/c1-8-5-9(2)15(10(3)6-8)25(21,22)17-7-11-12(18)13(19)14(20)16(23-4)24-11/h5-6,11-14,16-20H,7H2,1-4H3/t11-,12-,13+,14-,16-/m1/s1	RVGBPVTVQRZPOK-XYFZXANASA-N	375.441	375.441	375.135174	-0.0204	-1.901	8	4	264.15	0.37607	133.7	-10.663	25	9	0	9	5	4	2	2	1	6	16	4	1	0	0
201	fasar@LPQIrR}@DYIHTdhheDeLloYcUZfjBhJbhirJeizYTJP	T_Q9HYN5_LecB_A_104008	T_Q9HYN5_LecB_A_104008	104008	=	86900	nM	IC50	0	0	0		Pseudomonas aeruginosa	6	Fucose-binding lectin PA-IIL	LecB	Pseudomonas aeruginosa		Q9HYN5	10.1021/cb400371r	CO[C@@H]([C@H]([C@H]1O)O)O[C@H](CNS(/C=C/c2ccccc2)(=O)=O)[C@H]1O	InChI=1S/C15H21NO7S/c1-22-15-14(19)13(18)12(17)11(23-15)9-16-24(20,21)8-7-10-5-3-2-4-6-10/h2-8,11-19H,9H2,1H3/t11-,12-,13-,14-,15-/m1/s1	FKIACGGVYAZLSF-KJWHEZOQSA-N	359.398	359.398	359.103874	-0.5262	-2.299	8	4	253.87	0.3913	133.7	-1.3221	24	9	0	9	5	5	2	2	1	6	13	3	1	0	0
202	f`qqC@CN}hD`bPqHYEHXdiidaJlzj@HfhP@@	T_Q9I4X0_PqsR_A_1581354	T_Q9I4X0_PqsR_A_1581354	1581354	=	43	%	Inhibition	0	0	0	794722	Pseudomonas aeruginosa PA14	7	Transcriptional regulator MvfR	PqsR	Pseudomonas aeruginosa PA14	Target is a single protein chain	Q9I4X0	10.1021/jm400830r	Nc1nnc(-c2cccc(C(F)(F)F)c2)o1	InChI=1S/C9H6F3N3O/c10-9(11,12)6-3-1-2-5(4-6)7-14-15-8(13)16-7/h1-4H,(H2,13,15)	SFKXKVUEXCFQLZ-UHFFFAOYSA-N	229.161	229.161	229.046296	2.0252	-4.47	4	1	158.21	0.32438	64.94	-7.0297	16	7	0	7	0	2	2	2	2	11	1	2	0	0	0
203	f`qqC@CN}hD`bPqHYEHXdiidaJlzj@HfhP@@	T_Q9I4X0_PqsR_A_1581354	T_Q9I4X0_PqsR_A_1581354	1581354	=	42	%	Inhibition	0	0	0	794724	Pseudomonas aeruginosa PA14	7	Transcriptional regulator MvfR	PqsR	Pseudomonas aeruginosa PA14	Target is a single protein chain	Q9I4X0	10.1021/jm400830r	Nc1nnc(-c2cccc(C(F)(F)F)c2)o1	InChI=1S/C9H6F3N3O/c10-9(11,12)6-3-1-2-5(4-6)7-14-15-8(13)16-7/h1-4H,(H2,13,15)	SFKXKVUEXCFQLZ-UHFFFAOYSA-N	229.161	229.161	229.046296	2.0252	-4.47	4	1	158.21	0.32438	64.94	-7.0297	16	7	0	7	0	2	2	2	2	11	1	2	0	0	0
204	fi{qb@BQKcc`AFRJJEZIKIIQSIDhZwQtuL@EUP@PPQ@@	T_Q9I4X3_PqsA_A_20027	T_Q9I4X3_PqsA_A_20027	20027	=	9.19	%	Inhibition	0	0	0	1147625	Pseudomonas aeruginosa PAO1	8	Anthranilate--CoA ligase	PqsA	Pseudomonas aeruginosa (strain ATCC 15692 / DSM 22644 / CIP 104116 /JCM 14847 / LMG 12228 / 1C / PRS 101 / PAO1)	Target is a single protein chain	Q9I4X3	10.1016/j.ejmech.2017.11.085	CN(CCOc1ccc(C[C@H](C(N2)=O)SC2=O)cc1)c1ncccc1	InChI=1S/C18H19N3O3S/c1-21(16-4-2-3-9-19-16)10-11-24-14-7-5-13(6-8-14)12-15-17(22)20-18(23)25-15/h2-9,15H,10-12H2,1H3,(H,20,22,23)/t15-/m1/s1	YASAKCUCGLMORW-OAHLLOKOSA-N	357.433	357.433	357.114712	2.1619	-3.666	6	1	269.07	0.29565	96.83	7.5038	25	7	0	7	1	7	3	3	2	12	7	2	1	0	0
205	fegab@OXEDFHdll JzvroQeg]GMSL@EM@AP@aB@	T_Q9I4X3_PqsA_A_2262535	T_Q9I4X3_PqsA_A_2262535	2262535	=	29.83	%	Inhibition	0	0	0	1147625	Pseudomonas aeruginosa PAO1	8	Anthranilate--CoA ligase	PqsA	Pseudomonas aeruginosa (strain ATCC 15692 / DSM 22644 / CIP 104116 /JCM 14847 / LMG 12228 / 1C / PRS 101 / PAO1)	Target is a single protein chain	Q9I4X3	10.1016/j.ejmech.2017.11.085	Cc1ccc(CC(Nc2ccc(CC(/C(/O3)=C\Br)=CC3=O)cc2)=O)cc1	InChI=1S/C21H18BrNO3/c1-14-2-4-16(5-3-14)11-20(24)23-18-8-6-15(7-9-18)10-17-12-21(25)26-19(17)13-22/h2-9,12-13H,10-11H2,1H3,(H,23,24)	JLFDQUKTEPJCFA-UHFFFAOYSA-N	412.282	412.282	411.047005	3.8102	-5.022	4	1	284.31	0.16721	55.4	-2.1921	26	5	0	5	0	5	3	3	2	12	4	4	1	0	0
206	fmwaa@@dddFHcDR[egyWVueV\]zZzZfX@JY`@`ACL@	T_Q9I4X3_PqsA_A_2263152	T_Q9I4X3_PqsA_A_2263152	2263152	=	16.22	%	Inhibition	0	0	0	1147625	Pseudomonas aeruginosa PAO1	8	Anthranilate--CoA ligase	PqsA	Pseudomonas aeruginosa (strain ATCC 15692 / DSM 22644 / CIP 104116 /JCM 14847 / LMG 12228 / 1C / PRS 101 / PAO1)	Target is a single protein chain	Q9I4X3	10.1016/j.ejmech.2017.11.085	O=C(/C=C/c1ccccc1)Nc1ccc(CC(C(O2)=C(Br)Br)=CC2=O)cc1	InChI=1S/C21H15Br2NO3/c22-21(23)20-16(13-19(26)27-20)12-15-6-9-17(10-7-15)24-18(25)11-8-14-4-2-1-3-5-14/h1-11,13H,12H2,(H,24,25)	AYJKMDUTYOPDFV-UHFFFAOYSA-N	489.162	489.162	486.941866	5.2144	-5.857	4	1	301.63	0.15761	55.4	-5.5362	27	6	0	6	0	5	3	3	2	12	2	5	1	0	0
207	fegaa@ERkLFHODRYWVvUuf]hspZ}`@ih@JfZP`Pj`	T_Q9I4X3_PqsA_A_2263573	T_Q9I4X3_PqsA_A_2263573	2263573	=	40.75	%	Inhibition	0	0	0	1147625	Pseudomonas aeruginosa PAO1	8	Anthranilate--CoA ligase	PqsA	Pseudomonas aeruginosa (strain ATCC 15692 / DSM 22644 / CIP 104116 /JCM 14847 / LMG 12228 / 1C / PRS 101 / PAO1)	Target is a single protein chain	Q9I4X3	10.1016/j.ejmech.2017.11.085	O=C(Cc(cc1)ccc1Br)Nc1ccc(CC(/C(/O2)=C\Br)=CC2=O)cc1	InChI=1S/C20H15Br2NO3/c21-12-18-15(11-20(25)26-18)9-13-3-7-17(8-4-13)23-19(24)10-14-1-5-16(22)6-2-14/h1-8,11-12H,9-10H2,(H,23,24)	QBVRWPWQCQAIBI-UHFFFAOYSA-N	477.151	477.151	474.941866	4.1915	-5.512	4	1	290.68	0.16355	55.4	-2.1853	26	6	0	6	0	5	3	3	2	12	3	4	1	0	0
208	fegaa@OXEDFINPRVV_e][YWhrsncfif@Bf`@h@Pa@	T_Q9I4X3_PqsA_A_2264448	T_Q9I4X3_PqsA_A_2264448	2264448	=	50.29	%	Inhibition	0	0	0	1147625	Pseudomonas aeruginosa PAO1	8	Anthranilate--CoA ligase	PqsA	Pseudomonas aeruginosa (strain ATCC 15692 / DSM 22644 / CIP 104116 /JCM 14847 / LMG 12228 / 1C / PRS 101 / PAO1)	Target is a single protein chain	Q9I4X3	10.1016/j.ejmech.2017.11.085	O=C(Cc(cc1)ccc1F)Nc1ccc(CC(/C(/O2)=C\Br)=CC2=O)cc1	InChI=1S/C20H15BrFNO3/c21-12-18-15(11-20(25)26-18)9-13-3-7-17(8-4-13)23-19(24)10-14-1-5-16(22)6-2-14/h1-8,11-12H,9-10H2,(H,23,24)	OKFMWDPARBLPTN-UHFFFAOYSA-N	416.245	416.245	415.021933	3.5671	-4.992	4	1	278.4	0.17076	55.4	-3.5253	26	6	0	6	0	5	3	3	2	12	3	4	1	0	0
209	fegaa@@dddFHcDR[egyWVvUYqwasijY`@ih@H@@@	T_Q9I4X3_PqsA_A_2264844	T_Q9I4X3_PqsA_A_2264844	2264844	=	24.83	%	Inhibition	0	0	0	1147625	Pseudomonas aeruginosa PAO1	8	Anthranilate--CoA ligase	PqsA	Pseudomonas aeruginosa (strain ATCC 15692 / DSM 22644 / CIP 104116 /JCM 14847 / LMG 12228 / 1C / PRS 101 / PAO1)	Target is a single protein chain	Q9I4X3	10.1016/j.ejmech.2017.11.085	O=C(Cc1ccccc1)Nc1ccc(CC(C(O2)=C(Br)Br)=CC2=O)cc1	InChI=1S/C20H15Br2NO3/c21-20(22)19-15(12-18(25)26-19)10-14-6-8-16(9-7-14)23-17(24)11-13-4-2-1-3-5-13/h1-9,12H,10-11H2,(H,23,24)	DJGPXGCAJZLLEQ-UHFFFAOYSA-N	477.151	477.151	474.941866	4.8833	-5.452	4	1	288.89	0.16456	55.4	-3.8324	26	6	0	6	0	5	3	3	2	12	3	5	1	0	0
210	fmwac@OXEDFHvHGDIKKOrnmls]FV]M\uLp@TtDPP@aB@	T_Q9I4X3_PqsA_A_2266962	T_Q9I4X3_PqsA_A_2266962	2266962	=	17.62	%	Inhibition	0	0	0	1147625	Pseudomonas aeruginosa PAO1	8	Anthranilate--CoA ligase	PqsA	Pseudomonas aeruginosa (strain ATCC 15692 / DSM 22644 / CIP 104116 /JCM 14847 / LMG 12228 / 1C / PRS 101 / PAO1)	Target is a single protein chain	Q9I4X3	10.1016/j.ejmech.2017.11.085	O=C(Cc(c(Cl)ccc1)c1Cl)Nc1ccc(CC(/C(/O2)=C\Br)=CC2=O)cc1	InChI=1S/C20H14BrCl2NO3/c21-11-18-13(9-20(26)27-18)8-12-4-6-14(7-5-12)24-19(25)10-15-16(22)2-1-3-17(15)23/h1-7,9,11H,8,10H2,(H,24,25)	KIDLSCGNFDRHMD-UHFFFAOYSA-N	467.145	467.145	464.953409	4.6783	-6.15	4	1	302.89	0.15695	55.4	-2.1012	27	7	0	7	0	5	3	3	2	12	3	5	1	0	0
211	fakab@OXEDFHdll JzwJtYYs^sTs@AS@A@BDH	T_Q9I4X3_PqsA_A_2266999	T_Q9I4X3_PqsA_A_2266999	2266999	=	34.54	%	Inhibition	0	0	0	1147625	Pseudomonas aeruginosa PAO1	8	Anthranilate--CoA ligase	PqsA	Pseudomonas aeruginosa (strain ATCC 15692 / DSM 22644 / CIP 104116 /JCM 14847 / LMG 12228 / 1C / PRS 101 / PAO1)	Target is a single protein chain	Q9I4X3	10.1016/j.ejmech.2017.11.085	O=C(c1ccccc1)Nc1ccc(CC(/C(/O2)=C\Br)=CC2=O)cc1	InChI=1S/C19H14BrNO3/c20-12-17-15(11-18(22)24-17)10-13-6-8-16(9-7-13)21-19(23)14-4-2-1-3-5-14/h1-9,11-12H,10H2,(H,21,23)	REIMTVMGRDENHN-UHFFFAOYSA-N	384.228	384.228	383.015705	3.4682	-4.713	4	1	258.29	0.18406	55.4	-2.5131	24	5	0	5	0	4	3	3	2	12	2	4	1	0	0
212	fak`Q@@dddhLQFHdwKOrnmrlx{s^tuLp@TtuB@@	T_Q9I4X3_PqsA_A_2267407	T_Q9I4X3_PqsA_A_2267407	2267407	=	34.64	%	Inhibition	0	0	0	1147625	Pseudomonas aeruginosa PAO1	8	Anthranilate--CoA ligase	PqsA	Pseudomonas aeruginosa (strain ATCC 15692 / DSM 22644 / CIP 104116 /JCM 14847 / LMG 12228 / 1C / PRS 101 / PAO1)	Target is a single protein chain	Q9I4X3	10.1016/j.ejmech.2017.11.085	O=C(c1ccco1)Nc1ccc(CC(C(O2)=C(Br)Br)=CC2=O)cc1	InChI=1S/C17H11Br2NO4/c18-16(19)15-11(9-14(21)24-15)8-10-3-5-12(6-4-10)20-17(22)13-2-1-7-23-13/h1-7,9H,8H2,(H,20,22)	HIRNNLKKRRFEED-UHFFFAOYSA-N	453.085	453.085	450.905481	4.0739	-5.169	5	1	264.82	0.2328	68.54	-3.986	24	7	0	7	0	4	3	3	2	11	2	3	1	0	0
213	fakac@@dddFHcDJDIMrs|kk\kNN|wmMSL@EMMP`@@	T_Q9I4X3_PqsA_A_2268273	T_Q9I4X3_PqsA_A_2268273	2268273	=	26.44	%	Inhibition	0	0	0	1147625	Pseudomonas aeruginosa PAO1	8	Anthranilate--CoA ligase	PqsA	Pseudomonas aeruginosa (strain ATCC 15692 / DSM 22644 / CIP 104116 /JCM 14847 / LMG 12228 / 1C / PRS 101 / PAO1)	Target is a single protein chain	Q9I4X3	10.1016/j.ejmech.2017.11.085	O=C(c1cccs1)Nc1ccc(CC(C(O2)=C(Br)Br)=CC2=O)cc1	InChI=1S/C17H11Br2NO3S/c18-16(19)15-11(9-14(21)23-15)8-10-3-5-12(6-4-10)20-17(22)13-2-1-7-24-13/h1-7,9H,8H2,(H,20,22)	ZFSLPROEAFTGAC-UHFFFAOYSA-N	469.152	469.152	466.882636	4.7518	-5.497	4	1	271.07	0.25049	83.64	-2.1857	24	7	0	7	0	4	3	3	2	11	2	3	1	0	0
214	fco`R@OXEEXLQIYY~UumYWZLlx\yjY`@if@Bh@HaI`	T_Q9I4X3_PqsA_A_2268472	T_Q9I4X3_PqsA_A_2268472	2268472	=	24.3	%	Inhibition	0	0	0	1147625	Pseudomonas aeruginosa PAO1	8	Anthranilate--CoA ligase	PqsA	Pseudomonas aeruginosa (strain ATCC 15692 / DSM 22644 / CIP 104116 /JCM 14847 / LMG 12228 / 1C / PRS 101 / PAO1)	Target is a single protein chain	Q9I4X3	10.1016/j.ejmech.2017.11.085	COc1ccc(/C=C/C(Nc2ccc(CC(/C(/O3)=C\Br)=CC3=O)cc2)=O)cc1	InChI=1S/C22H18BrNO4/c1-27-19-9-4-15(5-10-19)6-11-21(25)24-18-7-2-16(3-8-18)12-17-13-22(26)28-20(17)14-23/h2-11,13-14H,12H2,1H3,(H,24,25)	IRXOIBGTAFMKJR-UHFFFAOYSA-N	440.292	440.292	439.04192	3.7274	-5.101	5	1	307.05	0.1874	64.63	-3.7723	28	6	0	6	0	6	3	3	2	12	4	4	1	0	0
215	e`TXFD@@bIDimk`LQCDR[egyWVvUeWXx\|FVijY`@ih@bjh@@@	T_Q9I4X3_PqsA_A_2269587	T_Q9I4X3_PqsA_A_2269587	2269587	=	19.53	%	Inhibition	0	0	0	1147625	Pseudomonas aeruginosa PAO1	8	Anthranilate--CoA ligase	PqsA	Pseudomonas aeruginosa (strain ATCC 15692 / DSM 22644 / CIP 104116 /JCM 14847 / LMG 12228 / 1C / PRS 101 / PAO1)	Target is a single protein chain	Q9I4X3	10.1016/j.ejmech.2017.11.085	COc1cc(CC(Nc2ccc(CC(C(O3)=C(Br)Br)=CC3=O)cc2)=O)cc(OC)c1OC	InChI=1S/C23H21Br2NO6/c1-29-17-9-14(10-18(30-2)22(17)31-3)11-19(27)26-16-6-4-13(5-7-16)8-15-12-20(28)32-21(15)23(24)25/h4-7,9-10,12H,8,11H2,1-3H3,(H,26,27)	YACOQWQFWYFVFU-UHFFFAOYSA-N	567.229	567.229	564.973561	4.6733	-5.506	7	1	355.67	0.21801	83.09	-3.7117	32	9	0	9	0	8	3	3	2	12	9	7	1	0	0
216	fegab@OXEDFHdll JzvlkQegCgMSL@EMP@P@aB@	T_Q9I4X3_PqsA_A_2270402	T_Q9I4X3_PqsA_A_2270402	2270402	=	20.6	%	Inhibition	0	0	0	1147625	Pseudomonas aeruginosa PAO1	8	Anthranilate--CoA ligase	PqsA	Pseudomonas aeruginosa (strain ATCC 15692 / DSM 22644 / CIP 104116 /JCM 14847 / LMG 12228 / 1C / PRS 101 / PAO1)	Target is a single protein chain	Q9I4X3	10.1016/j.ejmech.2017.11.085	O=C(CCc1ccccc1)Nc1ccc(CC(/C(/O2)=C\Br)=CC2=O)cc1	InChI=1S/C21H18BrNO3/c22-14-19-17(13-21(25)26-19)12-16-6-9-18(10-7-16)23-20(24)11-8-15-4-2-1-3-5-15/h1-7,9-10,13-14H,8,11-12H2,(H,23,24)	KJAIEBUGOKDTKE-UHFFFAOYSA-N	412.282	412.282	411.047005	3.9207	-4.948	4	1	285.81	0.16633	55.4	-3.2712	26	5	0	5	0	6	3	3	2	12	4	4	1	0	0
217	fmwac@ERjlFHODgbILkk[JzsOMF^CWl@EM@ATsTa@@@	T_Q9I4X3_PqsA_A_2271468	T_Q9I4X3_PqsA_A_2271468	2271468	=	27.92	%	Inhibition	0	0	0	1147625	Pseudomonas aeruginosa PAO1	8	Anthranilate--CoA ligase	PqsA	Pseudomonas aeruginosa (strain ATCC 15692 / DSM 22644 / CIP 104116 /JCM 14847 / LMG 12228 / 1C / PRS 101 / PAO1)	Target is a single protein chain	Q9I4X3	10.1016/j.ejmech.2017.11.085	O=C(Cc(cc1)ccc1Br)Nc1ccc(CC(C(O2)=C(Br)Br)=CC2=O)cc1	InChI=1S/C20H14Br3NO3/c21-15-5-1-13(2-6-15)10-17(25)24-16-7-3-12(4-8-16)9-14-11-18(26)27-19(14)20(22)23/h1-8,11H,9-10H2,(H,24,25)	OKMJUUZQOYFVCH-UHFFFAOYSA-N	556.047	556.047	552.852377	5.6085	-6.286	4	1	307.52	0.15459	55.4	-3.8324	27	7	0	7	0	5	3	3	2	12	3	5	1	0	0
218	fco`Q@@ddeXLQFHdwKOrnmlkkNN|N]MSL@EM@AT@@@	T_Q9I4X3_PqsA_A_2271694	T_Q9I4X3_PqsA_A_2271694	2271694	=	20.55	%	Inhibition	0	0	0	1147625	Pseudomonas aeruginosa PAO1	8	Anthranilate--CoA ligase	PqsA	Pseudomonas aeruginosa (strain ATCC 15692 / DSM 22644 / CIP 104116 /JCM 14847 / LMG 12228 / 1C / PRS 101 / PAO1)	Target is a single protein chain	Q9I4X3	10.1016/j.ejmech.2017.11.085	COc1ccc(CC(Nc2ccc(CC(C(O3)=C(Br)Br)=CC3=O)cc2)=O)cc1	InChI=1S/C21H17Br2NO4/c1-27-17-8-4-14(5-9-17)11-18(25)24-16-6-2-13(3-7-16)10-15-12-19(26)28-20(15)21(22)23/h2-9,12H,10-11H2,1H3,(H,24,25)	ZTMJUNHSKZCQFT-UHFFFAOYSA-N	507.177	507.177	504.952431	4.8133	-5.47	5	1	311.15	0.18493	64.63	-3.7117	28	7	0	7	0	6	3	3	2	12	5	5	1	0	0
219	fi{ab@OXEDFHdll JzvrmFV]t\uLp@Tt@D@HP`	T_Q9I4X3_PqsA_A_2272767	T_Q9I4X3_PqsA_A_2272767	2272767	=	25.82	%	Inhibition	0	0	0	1147625	Pseudomonas aeruginosa PAO1	8	Anthranilate--CoA ligase	PqsA	Pseudomonas aeruginosa (strain ATCC 15692 / DSM 22644 / CIP 104116 /JCM 14847 / LMG 12228 / 1C / PRS 101 / PAO1)	Target is a single protein chain	Q9I4X3	10.1016/j.ejmech.2017.11.085	O=C(Cc1ccccc1)Nc1ccc(CC(/C(/O2)=C\Br)=CC2=O)cc1	InChI=1S/C20H16BrNO3/c21-13-18-16(12-20(24)25-18)10-15-6-8-17(9-7-15)22-19(23)11-14-4-2-1-3-5-14/h1-9,12-13H,10-11H2,(H,22,23)	WRHWIDDLMZVTJJ-UHFFFAOYSA-N	398.255	398.255	397.031355	3.4663	-4.678	4	1	272.05	0.17475	55.4	-2.1853	25	5	0	5	0	5	3	3	2	12	3	4	1	0	0
220	fmwaa@@dddFHcDR[egyWVvUv\]x\zZfX@JZ@B`@@	T_Q9I4X3_PqsA_A_2273151	T_Q9I4X3_PqsA_A_2273151	2273151	=	24.5	%	Inhibition	0	0	0	1147625	Pseudomonas aeruginosa PAO1	8	Anthranilate--CoA ligase	PqsA	Pseudomonas aeruginosa (strain ATCC 15692 / DSM 22644 / CIP 104116 /JCM 14847 / LMG 12228 / 1C / PRS 101 / PAO1)	Target is a single protein chain	Q9I4X3	10.1016/j.ejmech.2017.11.085	Cc1ccc(CC(Nc2ccc(CC(C(O3)=C(Br)Br)=CC3=O)cc2)=O)cc1	InChI=1S/C21H17Br2NO3/c1-13-2-4-15(5-3-13)11-18(25)24-17-8-6-14(7-9-17)10-16-12-19(26)27-20(16)21(22)23/h2-9,12H,10-11H2,1H3,(H,24,25)	UKEQPXQDASSFQP-UHFFFAOYSA-N	491.178	491.178	488.957516	5.2272	-5.796	4	1	301.15	0.15786	55.4	-3.8348	27	6	0	6	0	5	3	3	2	12	4	5	1	0	0
221	fcoa``@dddFHcD{DSbDfyY~Uumf[Yqwe{ijY`@ihH``@@	T_Q9I4X3_PqsA_A_2274826	T_Q9I4X3_PqsA_A_2274826	2274826	=	19.29	%	Inhibition	0	0	0	1147625	Pseudomonas aeruginosa PAO1	8	Anthranilate--CoA ligase	PqsA	Pseudomonas aeruginosa (strain ATCC 15692 / DSM 22644 / CIP 104116 /JCM 14847 / LMG 12228 / 1C / PRS 101 / PAO1)	Target is a single protein chain	Q9I4X3	10.1016/j.ejmech.2017.11.085	O=C(Cc(c(Cl)ccc1)c1Cl)Nc1ccc(CC(C(O2)=C(Br)Br)=CC2=O)cc1	InChI=1S/C20H13Br2Cl2NO3/c21-20(22)19-12(9-18(27)28-19)8-11-4-6-13(7-5-11)25-17(26)10-14-15(23)2-1-3-16(14)24/h1-7,9H,8,10H2,(H,25,26)	NKRHUENDZKBHFE-UHFFFAOYSA-N	546.041	546.041	542.86392	6.0953	-6.924	4	1	319.73	0.14869	55.4	-3.7452	28	8	0	8	0	5	3	3	2	12	3	6	1	0	0
222	fmwac@@dddFHcDWHIMrs|kk[J{NN|N]MSL@EM@AP@@@	T_Q9I4X3_PqsA_A_2275044	T_Q9I4X3_PqsA_A_2275044	2275044	=	19.99	%	Inhibition	0	0	0	1147625	Pseudomonas aeruginosa PAO1	8	Anthranilate--CoA ligase	PqsA	Pseudomonas aeruginosa (strain ATCC 15692 / DSM 22644 / CIP 104116 /JCM 14847 / LMG 12228 / 1C / PRS 101 / PAO1)	Target is a single protein chain	Q9I4X3	10.1016/j.ejmech.2017.11.085	O=C(Cc(cc1)ccc1F)Nc1ccc(CC(C(O2)=C(Br)Br)=CC2=O)cc1	InChI=1S/C20H14Br2FNO3/c21-20(22)19-14(11-18(26)27-19)9-12-3-7-16(8-4-12)24-17(25)10-13-1-5-15(23)6-2-13/h1-8,11H,9-10H2,(H,24,25)	JPHCVKFFTQTUTM-UHFFFAOYSA-N	495.141	495.141	492.932444	4.9841	-5.766	4	1	295.24	0.16102	55.4	-5.1724	27	7	0	7	0	5	3	3	2	12	3	5	1	0	0
223	fns`R@OXEGHLQIYY~UunVcKNjvZfX@JZZaABD@	T_Q9I4X3_PqsA_A_2275293	T_Q9I4X3_PqsA_A_2275293	2275293	=	20.37	%	Inhibition	0	0	0	1147625	Pseudomonas aeruginosa PAO1	8	Anthranilate--CoA ligase	PqsA	Pseudomonas aeruginosa (strain ATCC 15692 / DSM 22644 / CIP 104116 /JCM 14847 / LMG 12228 / 1C / PRS 101 / PAO1)	Target is a single protein chain	Q9I4X3	10.1016/j.ejmech.2017.11.085	O=C(c1ccco1)Nc1ccc(CC(/C(/O2)=C\Br)=CC2=O)cc1	InChI=1S/C17H12BrNO4/c18-10-15-12(9-16(20)23-15)8-11-3-5-13(6-4-11)19-17(21)14-2-1-7-22-14/h1-7,9-10H,8H2,(H,19,21)	CQHXPRYMEVNHII-UHFFFAOYSA-N	374.189	374.189	372.99497	2.6569	-4.395	5	1	247.98	0.24861	68.54	-2.3533	23	6	0	6	0	4	3	3	2	11	2	2	1	0	0
224	fnsaa@OXEDFIdHRVV_e][ehrsjmfif@BffhPPa@	T_Q9I4X3_PqsA_A_2276182	T_Q9I4X3_PqsA_A_2276182	2276182	=	20.33	%	Inhibition	0	0	0	1147625	Pseudomonas aeruginosa PAO1	8	Anthranilate--CoA ligase	PqsA	Pseudomonas aeruginosa (strain ATCC 15692 / DSM 22644 / CIP 104116 /JCM 14847 / LMG 12228 / 1C / PRS 101 / PAO1)	Target is a single protein chain	Q9I4X3	10.1016/j.ejmech.2017.11.085	O=C(c1cccs1)Nc1ccc(CC(/C(/O2)=C\Br)=CC2=O)cc1	InChI=1S/C17H12BrNO3S/c18-10-14-12(9-16(20)22-14)8-11-3-5-13(6-4-11)19-17(21)15-2-1-7-23-15/h1-7,9-10H,8H2,(H,19,21)	WKFADAMBRXHWKO-UHFFFAOYSA-N	390.256	390.256	388.972125	3.3348	-4.723	4	1	254.23	0.26708	83.64	-0.54453	23	6	0	6	0	4	3	3	2	11	2	2	1	0	0
225	fk `Q@@ddgXLQFHdwKOrnmkJzscoSWSTs@ASL@EP@af@	T_Q9I4X3_PqsA_A_2276387	T_Q9I4X3_PqsA_A_2276387	2276387	=	21.92	%	Inhibition	0	0	0	1147625	Pseudomonas aeruginosa PAO1	8	Anthranilate--CoA ligase	PqsA	Pseudomonas aeruginosa (strain ATCC 15692 / DSM 22644 / CIP 104116 /JCM 14847 / LMG 12228 / 1C / PRS 101 / PAO1)	Target is a single protein chain	Q9I4X3	10.1016/j.ejmech.2017.11.085	COc1ccc(/C=C/C(Nc2ccc(CC(C(O3)=C(Br)Br)=CC3=O)cc2)=O)cc1	InChI=1S/C22H17Br2NO4/c1-28-18-9-4-14(5-10-18)6-11-19(26)25-17-7-2-15(3-8-17)12-16-13-20(27)29-21(16)22(23)24/h2-11,13H,12H2,1H3,(H,25,26)	IQKRYADJDLKPCG-UHFFFAOYSA-N	519.188	519.188	516.952431	5.1444	-5.875	5	1	323.89	0.17765	64.63	-5.41	29	7	0	7	0	6	3	3	2	12	4	5	1	0	0
226	fegab@OXEDFHdll JzvlkQegCgMSL@ELp@P@QBS@	T_Q9I4X3_PqsA_A_2276995	T_Q9I4X3_PqsA_A_2276995	2276995	=	23.09	%	Inhibition	0	0	0	1147625	Pseudomonas aeruginosa PAO1	8	Anthranilate--CoA ligase	PqsA	Pseudomonas aeruginosa (strain ATCC 15692 / DSM 22644 / CIP 104116 /JCM 14847 / LMG 12228 / 1C / PRS 101 / PAO1)	Target is a single protein chain	Q9I4X3	10.1016/j.ejmech.2017.11.085	O=C(/C=C/c1ccccc1)Nc1ccc(CC(/C(/O2)=C\Br)=CC2=O)cc1	InChI=1S/C21H16BrNO3/c22-14-19-17(13-21(25)26-19)12-16-6-9-18(10-7-16)23-20(24)11-8-15-4-2-1-3-5-15/h1-11,13-14H,12H2,(H,23,24)	JXQJVLYHYGMFMX-UHFFFAOYSA-N	410.266	410.266	409.031355	3.7974	-5.083	4	1	284.79	0.16693	55.4	-3.892	26	5	0	5	0	5	3	3	2	12	2	4	1	0	0
227	eohXFH@OLAHaec`LQIYY~UumeYUzFKGNiijY`@ih@bjh@HHH	T_Q9I4X3_PqsA_A_2277501	T_Q9I4X3_PqsA_A_2277501	2277501	=	20.28	%	Inhibition	0	0	0	1147625	Pseudomonas aeruginosa PAO1	8	Anthranilate--CoA ligase	PqsA	Pseudomonas aeruginosa (strain ATCC 15692 / DSM 22644 / CIP 104116 /JCM 14847 / LMG 12228 / 1C / PRS 101 / PAO1)	Target is a single protein chain	Q9I4X3	10.1016/j.ejmech.2017.11.085	COc1cc(CC(Nc2ccc(CC(/C(/O3)=C\Br)=CC3=O)cc2)=O)cc(OC)c1OC	InChI=1S/C23H22BrNO6/c1-28-18-9-15(10-19(29-2)23(18)30-3)11-21(26)25-17-6-4-14(5-7-17)8-16-12-22(27)31-20(16)13-24/h4-7,9-10,12-13H,8,11H2,1-3H3,(H,25,26)	XVLOMQFCOAWCMX-UHFFFAOYSA-N	488.333	488.333	487.06305	3.2563	-4.732	7	1	338.83	0.22885	83.09	-2.0713	31	8	0	8	0	8	3	3	2	12	9	6	1	0	0
228	fi{aa@@dddFHcDR[egyWVyUgG^zNfif@Bf@B@@@	T_Q9I4X3_PqsA_A_2277652	T_Q9I4X3_PqsA_A_2277652	2277652	=	28.23	%	Inhibition	0	0	0	1147625	Pseudomonas aeruginosa PAO1	8	Anthranilate--CoA ligase	PqsA	Pseudomonas aeruginosa (strain ATCC 15692 / DSM 22644 / CIP 104116 /JCM 14847 / LMG 12228 / 1C / PRS 101 / PAO1)	Target is a single protein chain	Q9I4X3	10.1016/j.ejmech.2017.11.085	O=C(c1ccccc1)Nc1ccc(CC(C(O2)=C(Br)Br)=CC2=O)cc1	InChI=1S/C19H13Br2NO3/c20-18(21)17-14(11-16(23)25-17)10-12-6-8-15(9-7-12)22-19(24)13-4-2-1-3-5-13/h1-9,11H,10H2,(H,22,24)	YAONMFDUHDAEIF-UHFFFAOYSA-N	463.124	463.124	460.926216	4.8852	-5.487	4	1	275.13	0.17279	55.4	-4.1691	25	6	0	6	0	4	3	3	2	12	2	5	1	0	0
229	fmwaa@@dddFHcDR[egyWVueV\]zZzZfX@JZ`@`@@	T_Q9I4X3_PqsA_A_2278271	T_Q9I4X3_PqsA_A_2278271	2278271	=	22.89	%	Inhibition	0	0	0	1147625	Pseudomonas aeruginosa PAO1	8	Anthranilate--CoA ligase	PqsA	Pseudomonas aeruginosa (strain ATCC 15692 / DSM 22644 / CIP 104116 /JCM 14847 / LMG 12228 / 1C / PRS 101 / PAO1)	Target is a single protein chain	Q9I4X3	10.1016/j.ejmech.2017.11.085	O=C(CCc1ccccc1)Nc1ccc(CC(C(O2)=C(Br)Br)=CC2=O)cc1	InChI=1S/C21H17Br2NO3/c22-21(23)20-16(13-19(26)27-20)12-15-6-9-17(10-7-15)24-18(25)11-8-14-4-2-1-3-5-14/h1-7,9-10,13H,8,11-12H2,(H,24,25)	XZFUYUKBTOUIME-UHFFFAOYSA-N	491.178	491.178	488.957516	5.3377	-5.722	4	1	302.65	0.15708	55.4	-4.9136	27	6	0	6	0	6	3	3	2	12	4	5	1	0	0
230	fmw`R@OXEFXLQIYY~Uume]hrsncfif@Bf`@j@DHP	T_Q9I4X3_PqsA_A_2279551	T_Q9I4X3_PqsA_A_2279551	2279551	=	26.44	%	Inhibition	0	0	0	1147625	Pseudomonas aeruginosa PAO1	8	Anthranilate--CoA ligase	PqsA	Pseudomonas aeruginosa (strain ATCC 15692 / DSM 22644 / CIP 104116 /JCM 14847 / LMG 12228 / 1C / PRS 101 / PAO1)	Target is a single protein chain	Q9I4X3	10.1016/j.ejmech.2017.11.085	COc1ccc(CC(Nc2ccc(CC(/C(/O3)=C\Br)=CC3=O)cc2)=O)cc1	InChI=1S/C21H18BrNO4/c1-26-18-8-4-15(5-9-18)11-20(24)23-17-6-2-14(3-7-17)10-16-12-21(25)27-19(16)13-22/h2-9,12-13H,10-11H2,1H3,(H,23,24)	QRPGQKWYHIVKCY-UHFFFAOYSA-N	428.281	428.281	427.04192	3.3963	-4.696	5	1	294.31	0.19551	64.63	-2.0713	27	6	0	6	0	6	3	3	2	12	5	4	1	0	0
231	fbu`pBH@PhwlpeGIMrnwKM|DFKP@USTrTIH@	T_Q9I4X3_PqsA_A_2324554	T_Q9I4X3_PqsA_A_2324554	2324554	=	60	%	Inhibition	0	0	0	1213289	Pseudomonas aeruginosa PAO1	8	Anthranilate--CoA ligase	PqsA	Pseudomonas aeruginosa (strain ATCC 15692 / DSM 22644 / CIP 104116 /JCM 14847 / LMG 12228 / 1C / PRS 101 / PAO1)	Target is a single protein chain	Q9I4X3	10.1016/j.ejmech.2018.09.041	CC(OC([C@H](c(cc1)ccc1[N+]([O-])=O)O)=C1O)=CC1=O	InChI=1S/C13H11NO6/c1-7-6-10(15)12(17)13(20-7)11(16)8-2-4-9(5-3-8)14(18)19/h2-6,11,16-17H,1H3/t11-/m0/s1	HZQCMTQGBPVPMM-NSHDSACASA-N	277.231	277.231	277.058639	-0.0668	-2.851	7	2	196.27	0.40587	112.58	-10.527	20	7	0	7	1	3	2	2	1	6	6	2	0	0	0
232	didDPBDLSlQIf]IjYi``h	T_Q9I4X3_PqsA_A_702670	T_Q9I4X3_PqsA_A_702670	702670	=	20.19	%	Inhibition	0	0	0	1147625	Pseudomonas aeruginosa PAO1	8	Anthranilate--CoA ligase	PqsA	Pseudomonas aeruginosa (strain ATCC 15692 / DSM 22644 / CIP 104116 /JCM 14847 / LMG 12228 / 1C / PRS 101 / PAO1)	Target is a single protein chain	Q9I4X3	10.1016/j.ejmech.2017.11.085	O=C(C=C1Br)O/C1=C\Br	InChI=1S/C5H2Br2O2/c6-2-4-3(7)1-5(8)9-4/h1-2H	DPGLBHQUHFJRJS-UHFFFAOYSA-N	253.877	253.877	251.842152	0.9889	-2.775	2	0	114.43	0.20135	26.3	-8.4886	9	4	0	4	0	0	1	1	0	0	1	0	0	0	0
[truncated: 637 more columns]
